# Supplementary material for: PAK6 rescues pathogenic LRRK2-mediated ciliogenesis and centrosomal cohesion defects in a mutation-specific manner
Source: Cell Death Dis. 2024 Oct 17;15(10):752. doi: 10.1038/s41419-024-07124-4 (PMC11487180; doi:10.1038/s41419-024-07124-4)
Supplement: Supplementary file 2 — Supplementary Table 1 [file 41419_2024_7124_MOESM2_ESM.xlsx]

## Sheet: PAK6 array hits
Sample	rank	HuProt Index	block	row	col	Gene name	Rev UniProt	ID	Long name	.	z	i
PAK6	8	19217	7	49	17	ANKHD1	Q8IWZ3-3	JHU08930	ankyrin repeat and KH domain containing 1	.	3.01	25.3
PAK6	5	43167	15	61	31	APBA1	Q02410	JHU18056	amyloid beta precursor protein binding family A member 1	.	3.01	26.4
PAK6	10	19407	7	55	15	APPL2	Q8NEU8	JHU09225	adaptor protein, phosphotyrosine interacting with PH domain and leucine zipper 2	.	3.01	28.8
PAK6	4	28244	10	55	20	CLUAP1	Q96AJ1-2	JHU14927	clusterin associated protein 1	.	3.01	23.6
PAK6	14	42573	15	43	13	COMP	P49747	JHU18445	cartilage oligomeric matrix protein	.	3.01	33.8
PAK6	12	14035	5	71	19	ITGB1BP2	Q9UKP3	JHU10218	integrin subunit beta 1 binding protein 2	.	3.01	32.3
PAK6	11	19286	7	51	22	MAGEA9	P43362	JHU08970	MAGE family member A9	.	3.01	24.3
PAK6	13	40340	14	65	20	N4BP1	O75113	JHU17835	NEDD4 binding protein 1	.	3.01	21
PAK6	15	10264	4	45	24	NFKBIB	Q15653	JHU02938	NFKB inhibitor beta	.	3.01	38.1
PAK6	6	13404	5	51	28	RAD23A	P54725	JHU09187	RAD23 homolog A, nucleotide excision repair protein	.	3.01	29.8
PAK6	7	15046	6	11	6	SCG2	P13521	JHU06408	secretogranin II	.	3.01	24.7
PAK6	2	13277	5	47	29	TCOF1	Q13428-5	JHU08626	treacle ribosome biogenesis factor 1	.	3.01	41.8
PAK6	9	26400	9	89	32	TEX33	O43247-2	JHU07207	testis expressed 33	.	3.01	27.9
PAK6	3	33607	12	39	7	UBL7	Q96S82	JHU14164	ubiquitin like 7	.	3.01	29.4
PAK6	1	16844	6	67	12	ZNF428	Q96B54	JHU10075	zinc finger protein 428	.	3.01	27.6
PAK6	17	4100	2	37	4	ATG4B	Q9Y4P1	JHU02506	autophagy related 4B cysteine peptidase	.	3	26.5
PAK6	16	17922	7	9	2	MAGEC2	Q9UBF1	JHU06193	MAGE family member C2	.	3	33.8
PAK6	18	15381	6	21	21	CNOT7	Q9UIV1	JHU07219	CCR4-NOT transcription complex subunit 7	.	2.99	16.2
PAK6	19	25359	9	57	15	MYLK	Q15746-10	JHU14956	myosin light chain kinase	.	2.99	34.4
PAK6	20	28364	10	59	12	SET	Q01105-3	JHU14968	SET nuclear proto-oncogene	.	2.98	27.4
PAK6	21	13334	5	49	22	DBNL	Q9UJU6-2	JHU08946	drebrin like	.	2.97	25
PAK6	22	31875	11	77	3	SPP1	P10451-3	JHU16134	secreted phosphoprotein 1	.	2.97	21.5
PAK6	23	41795	15	19	3	HRC	P23327	JHU19011	histidine rich calcium binding protein	.	2.95	41.5
PAK6	24	17421	6	85	13	ARMC6	Q6NXE6-2	JHU11424	armadillo repeat containing 6	.	2.94	17
PAK6	25	27801	10	41	25	TPM1	P09493-10	JHU14060	tropomyosin 1	.	2.94	16.3
PAK6	26	43358	15	67	30	SHQ1	Q6PI26	JHU07175	SHQ1, H/ACA ribonucleoprotein assembly factor	.	2.93	23.6
PAK6	27	14228	5	77	20	ACRC	Q96QF7	JHU10368	germ cell nuclear acidic peptidase	.	2.91	34.3
PAK6	29	22921	8	73	9	DHX32	Q7L7V1	JHU10488	DEAH-box helicase 32 (putative)	.	2.91	25.8
PAK6	30	11649	4	89	1	FAM131B	Q86XD5-3	JHU05594	family with sequence similarity 131 member B	.	2.91	19.3
PAK6	28	7316	3	45	20	MAGEA8	P43361	JHU02742	MAGE family member A8	.	2.91	22.1
PAK6	31	6920	3	33	8	PAIP1	Q9H074-2	JHU02075	poly(A) binding protein interacting protein 1	.	2.89	22.2
PAK6	33	20417	7	87	1	PAIP1	Q9H074-3	JHU11384	poly(A) binding protein interacting protein 1	.	2.89	21.3
PAK6	32	40985	14	85	25	SDCCAG3	Q96C92-4	JHU23334	endosome associated trafficking regulator 1	.	2.89	22.9
PAK6	34	25695	9	67	31	RAD23A	P54725-3	JHU16026	RAD23 homolog A, nucleotide excision repair protein	.	2.88	29.2
PAK6	35	24529	9	31	17	AAMP	Q13685	JHU13499	angio associated migratory cell protein	.	2.87	33.9
PAK6	38	12633	5	27	25	AK7	Q96M32	JHU07490	adenylate kinase 7	.	2.87	22.9
PAK6	36	23190	8	81	22	ERICH2	A1L162	JHU10895	glutamate rich 2	.	2.87	23.4
PAK6	37	23	1	1	23	PRMT2	P55345	JHU00072	protein arginine methyltransferase 2	.	2.87	21.9
PAK6	40	36681	13	43	9	MAGEA9	P43362	JHU18292	MAGE family member A9	.	2.86	23
PAK6	39	50258	19	11	18	SET	Q01105	JHU20732	SET nuclear proto-oncogene	.	2.86	20.7
PAK6	41	44372	16	7	20	Supt6h	Q62383	JHU19985	Transcription elongation factor SPT6 (mouse)	.	2.85	41.9
PAK6	44	24987	9	45	27	NUP133	Q8WUM0	JHU14324	nucleoporin 133	.	2.84	64.8
PAK6	42	28040	10	49	8	PALD1	Q9ULE6	JHU14658	phosphatase domain containing paladin 1	.	2.84	20.7
PAK6	43	24539	9	31	27	TMED8	Q6PL24	JHU13575	transmembrane p24 trafficking protein family member 8	.	2.84	16.3
PAK6	47	24717	9	37	13	AP2B1	P63010-2	JHU14080	adaptor related protein complex 2 subunit beta 1	.	2.82	18
PAK6	46	2823	1	89	7	FAM131C	Q96AQ9	JHU05680	family with sequence similarity 131 member C	.	2.82	27.3
PAK6	45	18262	7	19	22	NFKB1	P19838	JHU07070	nuclear factor kappa B subunit 1	.	2.82	19.7
PAK6	48	21515	8	29	11	SESTD1	Q86VW0	JHU07568	SEC14 and spectrin domain containing 1	.	2.82	20.9
PAK6	49	15883	6	37	11	EIF2B5	Q13144	JHU08287	eukaryotic translation initiation factor 2B subunit epsilon	.	2.81	21.3
PAK6	53	1176	1	37	24	CALCOCO1	Q9P1Z2	JHU02514	calcium binding and coiled-coil domain 1	.	2.8	25.2
PAK6	50	33927	12	49	7	NCL	P19338	JHU14856	nucleolin	.	2.8	29.7
PAK6	51	41411	15	7	3	PRMT3	O60678	JHU19932	protein arginine methyltransferase 3	.	2.8	20.4
PAK6	52	16029	6	41	29	SNX16	P57768	JHU08237	sorting nexin 16	.	2.8	17.5
PAK6	54	1743	1	55	15	ANAPC15	P60006	JHU03470	anaphase promoting complex subunit 15	.	2.79	31.5
PAK6	55	33682	12	41	18	HCLS1	P14317	JHU14116	hematopoietic cell-specific Lyn substrate 1	.	2.78	33.5
PAK6	56	25118	9	49	30	ITCH	Q96J02-2	JHU14846	itchy E3 ubiquitin protein ligase	.	2.78	16.4
PAK6	57	15006	6	9	30	NAP1L1	P55209	JHU06475	nucleosome assembly protein 1 like 1	.	2.78	16.1
PAK6	59	30085	11	21	5	NCKIPSD	Q9NZQ3	JHU12684	NCK interacting protein with SH3 domain	.	2.78	16.5
PAK6	58	10948	4	67	4	PDCL	Q13371	JHU04462	phosducin like	.	2.78	16.8
PAK6	60	13976	5	69	24	CCDC40	Q4G0X9-5	JHU10191	coiled-coil domain containing 40	.	2.77	18.7
PAK6	61	3168	2	7	32	SAAL1	Q96ER3	JHU00559	serum amyloid A like 1	.	2.77	25.6
PAK6	65	9811	4	31	19	ANP32A	P39687	JHU02115	acidic nuclear phosphoprotein 32 family member A	.	2.76	27.5
PAK6	62	40844	14	81	12	CALCOCO2	Q13137	JHU01163	calcium binding and coiled-coil domain 2	.	2.76	14.6
PAK6	63	2780	1	87	28	EAF1	Q96JC9	JHU05677	ELL associated factor 1	.	2.76	18.6
PAK6	64	10371	4	49	3	STAM	Q92783-2	JHU03151	signal transducing adaptor molecule	.	2.76	16.9
PAK6	67	24789	9	39	21	ATP6V0D1	P61421	JHU14084	ATPase H+ transporting V0 subunit d1	.	2.75	14
PAK6	66	42460	15	39	28	RSPH6A	Q9H0K4	JHU17380	radial spoke head 6 homolog A	.	2.75	30.2
PAK6	68	22816	8	69	32	TTC27	Q6P3X3	JHU10166	tetratricopeptide repeat domain 27	.	2.75	30
PAK6	69	28241	10	55	17	CCDC53	Q9Y3C0	JHU15019	WASH complex subunit 3	.	2.74	16.7
PAK6	72	26	1	1	26	COL4A3BP	Q9Y5P4-2	JHU00022	collagen type IV alpha 3 binding protein	.	2.74	21.9
PAK6	70	32281	11	89	25	MAPK8IP2	Q13387-4	JHU14022	mitogen-activated protein kinase 8 interacting protein 2	.	2.74	24.9
PAK6	71	7707	3	57	27	NUP133	Q8WUM0	JHU03609	nucleoporin 133	.	2.74	47.8
PAK6	73	26511	10	1	15	SMYD5_frag		JHU11589	SMYD family member 5	.	2.74	15.1
PAK6	74	46028	16	59	12	SPANXN2	Q5MJ10	JHU17493	SPANX family member N2	.	2.74	29.8
PAK6	75	30798	11	43	14	SNX9	Q9Y5X1	JHU14342	sorting nexin 9	.	2.73	15.7
PAK6	78	29004	10	79	12	AAMP	Q13685	JHU16389	angio associated migratory cell protein	.	2.72	16.7
PAK6	76	43417	15	69	25	CAPN2	P17655	JHU00303	calpain 2	.	2.72	14.9
PAK6	80	17858	7	7	2	CNOT8	Q9UFF9	JHU06166	CCR4-NOT transcription complex subunit 8	.	2.72	22
PAK6	77	40652	14	75	12	NCKIPSD	Q9NZQ3	JHU12684	NCK interacting protein with SH3 domain	.	2.72	15.3
PAK6	79	31894	11	77	22	SRPK2	P78362	JHU16239	SRSF protein kinase 2	.	2.72	22.3
PAK6	83	38556	14	9	28	BCCIP	Q9P287	JHU13890	BRCA2 and CDKN1A interacting protein	.	2.7	15.7
PAK6	81	2258	1	71	18	CALM1	P62158	JHU04532	calmodulin 1	.	2.7	18.1
PAK6	85	40279	14	63	23	CALML6	Q8TD86	JHU17788	calmodulin like 6	.	2.7	12.2
PAK6	84	21078	8	15	22	SIRT1		JHU06689	sirtuin 1	.	2.7	19.8
PAK6	82	6996	3	35	20	TNNC2	P02585	JHU02011	troponin C2, fast skeletal type	.	2.7	20.3
PAK6	88	12183	5	13	23	AAGAB	Q6PD74	JHU06550	alpha and gamma adaptin binding protein	.	2.68	13.5
PAK6	89	13195	5	45	11	CABP4	P57796-2	JHU08653	calcium binding protein 4	.	2.68	19.2
PAK6	86	21962	8	43	10	CCDC9	Q9Y3X0	JHU08753	coiled-coil domain containing 9	.	2.68	25.6
PAK6	87	27289	10	25	25	PPP1R12B	O60237-2	JHU13275	protein phosphatase 1 regulatory subunit 12B	.	2.68	20.9
PAK6	93	37726	13	75	30	CIAO1	O76071	JHU00307	cytosolic iron-sulfur assembly component 1	.	2.67	18.7
PAK6	90	11799	5	1	23	FAM134C	Q86VR2	JHU05798	reticulophagy regulator family member 3	.	2.67	18.9
PAK6	92	43157	15	61	21	HECW2		JHU29114	HECT, C2 and WW domain containing E3 ubiquitin protein ligase 2	.	2.67	26.5
PAK6	91	43219	15	63	19	SFMBT2	Q5VUG0	JHU18027	Scm like with four mbt domains 2	.	2.67	16.3
PAK6	94	34057	12	53	9	STAT4	Q14765	JHU14690	signal transducer and activator of transcription 4	.	2.67	16.1
PAK6	97	23046	8	77	6	ATG4A	Q8WYN0	JHU10567	autophagy related 4A cysteine peptidase	.	2.66	12.3
PAK6	98	1501	1	47	29	GADD45G	O95257	JHU02812	growth arrest and DNA damage inducible gamma	.	2.66	12.8
PAK6	96	26907	10	13	27	GPR85	P60893	JHU12386	G protein-coupled receptor 85	.	2.66	14.3
PAK6	95	43991	15	87	23	TRIP10	Q15642-2	JHU07480	thyroid hormone receptor interactor 10	.	2.66	14.9
PAK6	99	21146	8	17	26	EEF2K	O00418	JHU06542	eukaryotic elongation factor 2 kinase	.	2.64	21.7
PAK6	101	20319	7	83	31	DAXX	Q9UER7	JHU11066	death domain associated protein	.	2.62	21.8
PAK6	105	21571	8	31	3	DRC3	Q9H069	JHU07726	dynein regulatory complex subunit 3	.	2.62	25.4
PAK6	100	17429	6	85	21	GORASP1	Q9BQQ3	JHU11448	golgi reassembly stacking protein 1	.	2.62	15.3
PAK6	104	14613	5	89	21	PPP6R2	O75170-4	JHU11491	protein phosphatase 6 regulatory subunit 2	.	2.62	19.6
PAK6	103	14796	6	3	12	TOM1	O60784-2	JHU05842	target of myb1 membrane trafficking protein	.	2.62	12.2
PAK6	102	11783	5	1	7	UBE3A		JHU06140	ubiquitin protein ligase E3A	.	2.62	20.5
PAK6	112	27743	10	39	31	CARD9	Q9H257-2	JHU14090	caspase recruitment domain family member 9	.	2.61	11
PAK6	110	16771	6	65	3	DAB1	O75553-3	JHU10095	DAB adaptor protein 1	.	2.61	12.4
PAK6	108	6406	3	17	6	FAM131C	Q96AQ9	JHU00996	family with sequence similarity 131 member C	.	2.61	26.6
PAK6	109	8264	3	75	8	FEZ1	Q99689	JHU04731	fasciculation and elongation protein zeta 1	.	2.61	19.4
PAK6	107	19334	7	53	6	PRKCSH_frag		JHU09087	protein kinase C substrate 80K-H	.	2.61	20.9
PAK6	106	38619	14	11	27	TPM4	P67936	JHU02486	tropomyosin 4	.	2.61	12.3
PAK6	111	31496	11	65	8	UNC45A	Q9H3U1-2	JHU15469	unc-45 myosin chaperone A	.	2.61	15.8
PAK6	113	27463	10	31	7	PSMC3	P17980	JHU13762	proteasome 26S subunit, ATPase 3	.	2.6	11
PAK6	116	11593	4	87	9	DBNL	Q9UJU6	JHU05495	drebrin like	.	2.59	16.5
PAK6	118	3224	2	9	24	DOK1	Q99704	JHU00601	docking protein 1	.	2.59	13.7
PAK6	117	24402	9	27	18	NUB1	Q9Y5A7-2	JHU13363	negative regulator of ubiquitin like proteins 1	.	2.59	19.2
PAK6	120	8258	3	75	2	PACSIN2	Q9UNF0	JHU04664	protein kinase C and casein kinase substrate in neurons 2	.	2.59	16.1
PAK6	115	29079	10	81	23	PPM1F	P49593	JHU16459	protein phosphatase, Mg2+/Mn2+ dependent 1F	.	2.59	10.5
PAK6	121	27845	10	43	5	PRKCI	P41743	JHU14234	protein kinase C iota	.	2.59	14.7
PAK6	119	23114	8	79	10	RRAGD	Q9NQL2	JHU11116	Ras related GTP binding D	.	2.59	20.4
PAK6	122	15302	6	19	6	RUNDC3B	Q96NL0-4	JHU07169	RUN domain containing 3B	.	2.59	18.9
PAK6	114	29468	11	1	28	TPM2	P07951	JHU11886	tropomyosin 2	.	2.59	14.8
PAK6	123	13536	5	55	32	OTUB1	Q96FW1	JHU09373	OTU deubiquitinase, ubiquitin aldehyde binding 1	.	2.58	18
PAK6	124	23814	9	9	6	SUFU	Q9UMX1	JHU12140	SUFU negative regulator of hedgehog signaling	.	2.58	15.8
PAK6	127	32860	12	15	28	ANKHD1	Q8IWZ3-2	JHU12543	ankyrin repeat and KH domain containing 1	.	2.57	17.2
PAK6	131	22157	8	49	13	ASB1	Q9Y576	JHU09124	ankyrin repeat and SOCS box containing 1	.	2.57	50.4
PAK6	129	13639	5	59	7	EXOC3	O60645-3	JHU09531	exocyst complex component 3	.	2.57	18.4
PAK6	130	14482	5	85	18	IFNG	P01579	JHU09924	interferon gamma	.	2.57	16.5
PAK6	128	1733	1	55	5	LDOC1	O95751	JHU03509	LDOC1 regulator of NFKB signaling	.	2.57	19.8
PAK6	126	46533	16	75	5	NAT9	Q9BTE0-2	JHU02458	N-acetyltransferase 9 (putative)	.	2.57	10.9
PAK6	132	24525	9	31	13	PPM1F	P49593	JHU13758	protein phosphatase, Mg2+/Mn2+ dependent 1F	.	2.57	14
PAK6	125	1692	1	53	28	SESN2	P58004	JHU03435	sestrin 2	.	2.57	12.9
PAK6	136	6105	3	7	25	CDC34	P49427	JHU00592	cell division cycle 34	.	2.55	13
PAK6	135	18321	7	21	17	CTNNB1	P35222	JHU07025	catenin beta 1	.	2.55	21.6
PAK6	134	36995	13	53	3	HIST1H1B	P16401	JHU18560	histone cluster 1 H1 family member b	.	2.55	24.7
PAK6	133	28118	10	51	22	HK3	P52790	JHU14652	hexokinase 3	.	2.55	12.2
PAK6	137	17820	7	5	28	OTUB1	Q96FW1	JHU06108	OTU deubiquitinase, ubiquitin aldehyde binding 1	.	2.55	29.6
PAK6	138	37012	13	53	20	HIST1H1D	P16402	JHU18561	histone cluster 1 H1 family member d	.	2.54	31.3
PAK6	139	28190	10	53	30	LASP1	Q14847	JHU14849	LIM and SH3 protein 1	.	2.54	11.8
PAK6	140	19025	7	43	17	CRK	P46108	JHU08564	CRK proto-oncogene, adaptor protein	.	2.53	11.8
PAK6	141	35020	12	83	12	FAM131B	Q86XD5	JHU16409	family with sequence similarity 131 member B	.	2.53	12.8
PAK6	143	43475	15	71	19	APOBEC3C	Q9NRW3	JHU01449	apolipoprotein B mRNA editing enzyme catalytic subunit 3C	.	2.52	13.1
PAK6	142	12440	5	21	24	TNIK_frag		JHU07189	TRAF2 and NCK interacting kinase	.	2.52	15.9
PAK6	144	27606	10	35	22	TOM1	O60784	JHU13577	target of myb1 membrane trafficking protein	.	2.52	13.3
PAK6	146	27018	10	17	10	BRAT1	Q6PJG6	JHU12557	BRCA1 associated ATM activator 1	.	2.51	23.5
PAK6	147	48604	18	3	28	CBWD3	A6NM15	JHU25721	(obsolete UniProt entry)	.	2.51	10.9
PAK6	145	4128	2	37	32	HIST1H1C	P16403	JHU02441	histone cluster 1 H1 family member c	.	2.51	36.2
PAK6	148	46666	16	79	10	TPM3	P06753	JHU01339	tropomyosin 3	.	2.51	13.5
PAK6	153	15560	6	27	8	PBK	Q96KB5	JHU07458	PDZ binding kinase	.	2.49	11.3
PAK6	149	26714	10	7	26	SPANXN3	Q5MJ09	JHU11973	SPANX family member N3	.	2.49	11.6
PAK6	151	40407	14	67	23	SRP19	P09132	JHU14498	signal recognition particle 19	.	2.49	16.1
PAK6	150	18634	7	31	10	SRPK2	P78362	JHU08041	SRSF protein kinase 2	.	2.49	18.6
PAK6	152	40845	14	81	13	TNNC1	P63316	JHU03931	troponin C1, slow skeletal and cardiac type	.	2.49	19.6
PAK6	154	12166	5	13	6	DIXDC1	Q155Q3-2	JHU06740	DIX domain containing 1	.	2.48	16.2
PAK6	156	5957	3	3	5	GCK	P35557	JHU00031	glucokinase	.	2.48	10.8
PAK6	155	2013	1	63	29	SIPA1L2_frag		JHU04015	signal induced proliferation associated 1 like 2	.	2.48	21.5
PAK6	160	43744	15	79	32	BCCIP	Q9P287	JHU04424	BRCA2 and CDKN1A interacting protein	.	2.47	12
PAK6	159	49043	18	17	19	PLCD4	Q9BRC7	JHU23944	phospholipase C delta 4	.	2.47	20
PAK6	157	30475	11	33	11	PLEK	P08567	JHU13652	pleckstrin	.	2.47	10.4
PAK6	161	12246	5	15	22	TPM2	P07951-2	JHU06700	tropomyosin 2	.	2.47	15.7
PAK6	158	45639	16	47	7	UBQLN3	Q9H347	JHU18518	ubiquilin 3	.	2.47	11.8
PAK6	162	11424	4	81	32	ATXN3	P54252-2	JHU05092	ataxin 3	.	2.46	19.6
PAK6	163	23005	8	75	29	EXOSC7	Q15024	JHU10495	exosome component 7	.	2.46	16.1
PAK6	167	6211	3	11	3	ARIH2	O95376	JHU00392	ariadne RBR E3 ubiquitin protein ligase 2	.	2.45	16.6
PAK6	165	40394	14	67	10	DAB1	O75553-5	JHU09621	DAB adaptor protein 1	.	2.45	12.9
PAK6	164	10054	4	39	6	FAF1	Q9UNN5	JHU02528	Fas associated factor 1	.	2.45	38
PAK6	166	149	1	5	21	NFKBIA	P25963	JHU00339	NFKB inhibitor alpha	.	2.45	17
PAK6	168	4181	2	39	21	RPL10A	P62906	JHU02666	ribosomal protein L10a	.	2.45	18.8
PAK6	169	12575	5	25	31	HDHD2	Q9H0R4	JHU07338	haloacid dehalogenase like hydrolase domain containing 2	.	2.44	36.1
PAK6	171	16735	6	63	31	MAP4K2	Q12851	JHU09938	mitogen-activated protein kinase kinase kinase kinase 2	.	2.44	16.5
PAK6	170	28802	10	73	2	SH3D19	Q5HYK7-4	JHU16130	SH3 domain containing 19	.	2.44	10.4
PAK6	174	42904	15	53	24	AP1B1	Q10567	JHU18650	adaptor related protein complex 1 subunit beta 1	.	2.43	9.9
PAK6	173	4101	2	37	5	CDC123	O75794	JHU02321	cell division cycle 123	.	2.43	10.8
PAK6	175	23120	8	79	16	DCK	P27707	JHU10963	deoxycytidine kinase	.	2.43	11.2
PAK6	172	17735	7	3	7	SRPK1	Q96SB4	JHU06124	SRSF protein kinase 1	.	2.43	16.6
PAK6	176	43976	15	87	8	AVEN	Q9NQS1	JHU12833	apoptosis and caspase activation inhibitor	.	2.42	18.2
PAK6	178	19926	7	71	22	BSND	Q8WZ55	JHU10085	barttin CLCNK type accessory beta subunit	.	2.42	20.4
PAK6	177	37786	13	77	26	ZNF396	Q96N95-3	JHU10736	zinc finger protein 396	.	2.42	28.4
PAK6	181	29461	11	1	21	AK056246.1_frag		JHU11896		.	2.41	11.9
PAK6	184	35550	13	7	30	CCDC184	Q52MB2	JHU15339	coiled-coil domain containing 184	.	2.41	12.4
PAK6	182	10389	4	49	21	CFP	P27918	JHU03380	complement factor properdin	.	2.41	68.6
PAK6	180	16328	6	51	8	HENMT1	Q5T8I9	JHU08937	HEN methyltransferase 1	.	2.41	8.8
PAK6	185	30529	11	35	1	PRMT2	P55345	JHU13656	protein arginine methyltransferase 2	.	2.41	18.1
PAK6	183	33689	12	41	25	TPM1	P09493-10	JHU14060	tropomyosin 1	.	2.41	13.6
PAK6	179	38470	14	7	6	YWHAQ	P27348	JHU07389	tyrosine 3-monooxygenase/tryptophan 5-monooxygenase activation protein theta	.	2.41	9.3
PAK6	186	37844	13	79	20	NAF1	Q96HR8	JHU03983	nuclear assembly factor 1 ribonucleoprotein	.	2.4	11.8
PAK6	189	33350	12	31	6	ISM2	Q6H9L7	JHU13679	isthmin 2	.	2.39	16.6
PAK6	187	1730	1	55	2	LDOC1	O95751	JHU03509	LDOC1 regulator of NFKB signaling	.	2.39	21.9
PAK6	190	43460	15	71	4	MEA1	Q16626	JHU04946	male-enhanced antigen 1	.	2.39	13.5
PAK6	188	43531	15	73	11	TACC1	O75410-7	JHU17245	transforming acidic coiled-coil containing protein 1	.	2.39	10.5
PAK6	196	22088	8	47	8	BEGAIN	Q9BUH8	JHU08593	brain enriched guanylate kinase associated	.	2.38	21
PAK6	195	13392	5	51	16	CCDC155	Q8N6L0	JHU09052	coiled-coil domain containing 155	.	2.38	22.9
PAK6	191	52499	20	37	19	EGFR		JHU29137	epidermal growth factor receptor	.	2.38	965.5
PAK6	192	8008	3	67	8	LRRC23	Q53EV4	JHU04361	leucine rich repeat containing 23	.	2.38	18
PAK6	194	40581	14	73	5	PPP1R1B	Q9UD71	JHU13759	protein phosphatase 1 regulatory inhibitor subunit 1B	.	2.38	9.8
PAK6	193	17349	6	83	5	SNX21	Q969T3	JHU10813	sorting nexin family member 21	.	2.38	13.2
PAK6	197	49239	18	23	23	BIN1	O00499	JHU20434	bridging integrator 1	.	2.37	15.4
PAK6	199	16468	6	55	20	FBXO3	Q9UK99	JHU09258	F-box protein 3	.	2.37	23.9
PAK6	198	23069	8	77	29	HIST1H1A	Q02539	JHU10506	histone cluster 1 H1 family member a	.	2.37	24.4
PAK6	201	40281	14	63	25	MAGI1	Q96QZ7-3	JHU18003	membrane associated guanylate kinase, WW and PDZ domain containing 1	.	2.37	10.6
PAK6	200	20180	7	79	20	TTC32	Q5I0X7	JHU10819	tetratricopeptide repeat domain 32	.	2.37	7.8
PAK6	202	13213	5	45	29	USO1	O60763	JHU08635	USO1 vesicle transport factor	.	2.37	14.9
PAK6	206	7436	3	49	12	DACT3		JHU03094	dishevelled binding antagonist of beta catenin 3	.	2.36	9.1
PAK6	208	29636	11	7	4	ITPKB	P27987-2	JHU12104	inositol-trisphosphate 3-kinase B	.	2.36	25.5
PAK6	203	40781	14	79	13	KLHL22	Q53GT1	JHU03506	kelch like family member 22	.	2.36	23.1
PAK6	207	19528	7	59	8	LBHD1	Q9BQE6-2	JHU09320	LBH domain containing 1	.	2.36	12.3
PAK6	204	18246	7	19	6	RUNDC3B	Q96NL0-4	JHU07169	RUN domain containing 3B	.	2.36	17.5
PAK6	205	1220	1	39	4	RUVBL2	Q9Y230	JHU02568	RuvB like AAA ATPase 2	.	2.36	13.2
PAK6	209	33625	12	39	25	CASQ1	P31415	JHU13992	calsequestrin 1	.	2.35	24.9
PAK6	210	37408	13	65	32	FKBP15	Q5T1M5	JHU17896	FKBP prolyl isomerase 15	.	2.35	13.5
PAK6	211	42449	15	39	17	NFKB2	Q00653	JHU16665	nuclear factor kappa B subunit 2	.	2.35	8.4
PAK6	212	6155	3	9	11	CA8	P35219	JHU00586	carbonic anhydrase 8	.	2.34	10.6
PAK6	213	15761	6	33	17	EAF2	Q96CJ1	JHU07802	ELL associated factor 2	.	2.34	12.7
PAK6	218	16203	6	47	11	H1FX	Q92522	JHU08674	H1 histone family member X	.	2.34	24
PAK6	217	30343	11	29	7	HOMEZ	Q8IX15	JHU13346	homeobox and leucine zipper encoding	.	2.34	11.7
PAK6	214	25819	9	71	27	PRKAG3	Q9UGI9	JHU15824	protein kinase AMP-activated non-catalytic subunit gamma 3	.	2.34	18.6
PAK6	215	30613	11	37	21	PTEN	P60484	JHU14142	phosphatase and tensin homolog	.	2.34	9.5
PAK6	216	8129	3	71	1	TMA16	Q96EY4	JHU04443	translation machinery associated 16 homolog	.	2.34	10.5
PAK6	221	40975	14	85	15	AK5	Q9Y6K8-2	JHU08451	adenylate kinase 5	.	2.33	10.2
PAK6	219	16398	6	53	14	DKK3	Q9UBP4	JHU08950	dickkopf WNT signaling pathway inhibitor 3	.	2.33	19
PAK6	220	50757	19	27	5	HIST1H1E	P10412	JHU29564	histone cluster 1 H1 family member e	.	2.33	35.9
PAK6	222	30593	11	37	1	HABP4	Q5JVS0	JHU14011	hyaluronan binding protein 4	.	2.32	16.6
PAK6	225	1160	1	37	8	NAT9	Q9BTE0	JHU02457	N-acetyltransferase 9 (putative)	.	2.32	14.7
PAK6	224	40970	14	85	10	PAIP1	Q9H074	JHU21667	poly(A) binding protein interacting protein 1	.	2.32	12.8
PAK6	223	22235	8	51	27	PPM1G	O15355	JHU08990	protein phosphatase, Mg2+/Mn2+ dependent 1G	.	2.32	16
PAK6	226	27460	10	31	4	SCG3	Q8WXD2	JHU13667	secretogranin III	.	2.31	8.7
PAK6	231	13456	5	53	16	COPB2	P35606	JHU09039	coatomer protein complex subunit beta 2	.	2.3	31.2
PAK6	233	26383	9	89	15	DAPP1	Q9UN19	JHU04340	dual adaptor of phosphotyrosine and 3-phosphoinositides 1	.	2.3	11.7
PAK6	228	16262	6	49	6	DNMT3L	Q9UJW3	JHU09046	DNA methyltransferase 3 like	.	2.3	8.5
PAK6	234	22209	8	51	1	DRICH1	Q6PGQ1	JHU09071	aspartate rich 1	.	2.3	34.9
PAK6	236	27159	10	21	23	HEATR3	Q7Z4Q2	JHU12667	HEAT repeat containing 3	.	2.3	11.4
PAK6	235	4353	2	45	1	MRFAP1L1	Q96HT8	JHU02929	Morf4 family associated protein 1 like 1	.	2.3	10.9
PAK6	229	46604	16	77	12	PA2G4	Q9UQ80	JHU02175	proliferation-associated 2G4	.	2.3	11.4
PAK6	232	4933	2	63	5	SHFM1	P60896	JHU03919	SEM1 26S proteasome complex subunit	.	2.3	10.8
PAK6	230	21256	8	21	8	STK31	Q9BXU1	JHU07094	serine/threonine kinase 31	.	2.3	27.4
PAK6	227	13400	5	51	24	ZSCAN20	P17040-4	JHU09119	zinc finger and SCAN domain containing 20	.	2.3	9
PAK6	243	26911	10	13	31	ANXA9	O76027	JHU12544	annexin A9	.	2.29	8.2
PAK6	238	11544	4	85	24	C4orf19	Q8IY42	JHU05577	chromosome 4 open reading frame 19	.	2.29	16.6
PAK6	241	30281	11	27	9	DOHH	Q9BU89	JHU13137	deoxyhypusine hydroxylase	.	2.29	13.5
PAK6	239	23566	9	1	14	MTERF3	Q96E29	JHU11665	mitochondrial transcription termination factor 3	.	2.29	15.6
PAK6	242	20699	8	3	27	PNMA1	Q8ND90	JHU05920	PNMA family member 1	.	2.29	15.8
PAK6	237	39692	14	45	12	PPP1R15A	O75807	JHU18216	protein phosphatase 1 regulatory subunit 15A	.	2.29	23.5
PAK6	244	1167	1	37	15	TUBB4B	P68371	JHU02390	tubulin beta 4B class IVb	.	2.29	20.2
PAK6	240	41357	15	5	13	TUT1	Q9H6E5	JHU19807	terminal uridylyl transferase 1, U6 snRNA-specific	.	2.29	12.5
PAK6	246	37723	13	75	27	CCDC6	Q16204	JHU16261	coiled-coil domain containing 6	.	2.28	7
PAK6	245	19158	7	47	22	DDB1	Q16531	JHU08569	damage specific DNA binding protein 1	.	2.28	10.3
PAK6	247	38681	14	13	25	SLC39A10	Q9ULF5	JHU11783	solute carrier family 39 member 10	.	2.28	8.1
PAK6	253	30793	11	43	9	CPNE6	O95741	JHU14289	copine 6	.	2.27	8.1
PAK6	252	13013	5	39	21	INO80E	Q8NBZ0	JHU08371	INO80 complex subunit E	.	2.27	10.3
PAK6	250	13531	5	55	27	KJ902696		JHU09345		.	2.27	9.6
PAK6	251	17733	7	3	5	NEK10	Q6ZWH5-5	JHU05805	NIMA related kinase 10	.	2.27	13.7
PAK6	249	14358	5	81	22	PADI3	Q9ULW8	JHU10910	peptidyl arginine deiminase 3	.	2.27	17.9
PAK6	248	30612	11	37	20	PDCD2	Q16342	JHU13853	programmed cell death 2	.	2.27	8.4
PAK6	259	32898	12	17	2	ANKRD17	O75179-5	JHU12257	ankyrin repeat domain 17	.	2.26	12.9
PAK6	256	36817	13	47	17	ATXN10	Q9UBB4	JHU18241	ataxin 10	.	2.26	8.9
PAK6	264	398	1	13	14	AZIN1	O14977	JHU00873	antizyme inhibitor 1	.	2.26	10.9
PAK6	254	1177	1	37	25	DPH2	Q9BQC3	JHU02524	diphthamide biosynthesis 2	.	2.26	10
PAK6	265	37527	13	69	23	ECE2	O60344-4	JHU16452	EEF1A lysine methyltransferase 4	.	2.26	7.9
PAK6	255	1365	1	43	21	ERP27	Q96DN0	JHU03011	endoplasmic reticulum protein 27	.	2.26	9.4
PAK6	263	30604	11	37	12	FASN_frag		JHU13812	fatty acid synthase	.	2.26	8.2
PAK6	261	16129	6	45	1	HGS	O14964	JHU08677	hepatocyte growth factor-regulated tyrosine kinase substrate	.	2.26	16.1
PAK6	262	28225	10	55	1	KPNA2	P52292	JHU15140	karyopherin subunit alpha 2	.	2.26	14.4
PAK6	258	13382	5	51	6	PCMTD1	Q96MG8	JHU09086	protein-L-isoaspartate (D-aspartate) O-methyltransferase domain containing 1	.	2.26	23.8
PAK6	257	31508	11	65	20	PLEKHM2_frag		JHU15353	pleckstrin homology and RUN domain containing M2	.	2.26	8.5
PAK6	260	37447	13	67	7	SAMHD1	Q9Y3Z3	JHU04204	SAM and HD domain containing deoxynucleoside triphosphate triphosphohydrolase 1	.	2.26	11.1
PAK6	266	40275	14	63	19	ZBTB7C	A1YPR0	JHU18043	zinc finger and BTB domain containing 7C	.	2.26	17.7
PAK6	270	28819	10	73	19	KLC3	Q6P597	JHU16297	kinesin light chain 3	.	2.25	9.4
PAK6	268	23119	8	79	15	KLC4	Q9NSK0	JHU10782	kinesin light chain 4	.	2.25	12.6
PAK6	271	20038	7	75	6	MYLK	Q15746-11	JHU10619	myosin light chain kinase	.	2.25	12.4
PAK6	269	32657	12	9	17	NXN		JHU12028	nucleoredoxin	.	2.25	9.6
PAK6	267	25099	9	49	11	SUOX	P51687	JHU14805	sulfite oxidase	.	2.25	11
PAK6	279	33819	12	45	27	AP3B1	O00203	JHU14270	adaptor related protein complex 3 subunit beta 1	.	2.24	27.4
PAK6	278	48095	17	31	31	ARIH1	Q9Y4X5	JHU30272	ariadne RBR E3 ubiquitin protein ligase 1	.	2.24	12.4
PAK6	281	1799	1	57	7	ATF6		JHU03751	activating transcription factor 6	.	2.24	14
PAK6	280	23941	9	13	5	CPNE2	Q96FN4	JHU12272	copine 2	.	2.24	12.8
PAK6	272	20614	8	1	6	CROCCP2	Q86T23	JHU06009	CROCC pseudogene 2	.	2.24	8.2
PAK6	275	13255	5	47	7	CXorf21	Q9HAI6	JHU08761	chromosome X open reading frame 21	.	2.24	19.5
PAK6	274	1550	1	49	14	EFHC1	Q5JVL4	JHU03202	EF-hand domain containing 1	.	2.24	9.8
PAK6	273	20044	7	75	12	NEDD9	Q14511	JHU10419	neural precursor cell expressed, developmentally down-regulated 9	.	2.24	13.9
PAK6	276	23325	8	85	29	SRPK2	P78362-2	JHU11303	SRSF protein kinase 2	.	2.24	23.1
PAK6	277	28180	10	53	20	TAF7	Q15545	JHU14600	TATA-box binding protein associated factor 7	.	2.24	11.6
PAK6	282	27739	10	39	27	TP53	P04637	JHU13973	tumor protein p53	.	2.23	12.7
PAK6	284	39559	14	41	7	ARMC9	Q7Z3E5-2	JHU17328	armadillo repeat containing 9	.	2.22	8.3
PAK6	289	34203	12	57	27	DCAF8	Q5TAQ9	JHU15089	DDB1 and CUL4 associated factor 8	.	2.22	20.6
PAK6	283	31431	11	63	7	LAX1	Q8IWV1-2	JHU15620	lymphocyte transmembrane adaptor 1	.	2.22	9.1
PAK6	286	13471	5	53	31	LCK	P06239-3	JHU09167	LCK proto-oncogene, Src family tyrosine kinase	.	2.22	26.6
PAK6	285	27920	10	45	16	NFU1	Q9UMS0-2	JHU14404	NFU1 iron-sulfur cluster scaffold	.	2.22	6.9
PAK6	287	41282	15	3	2	Nol3	Q9D1X0	JHU19589	nucleolar protein 3 (mouse)	.	2.22	12.6
PAK6	288	18334	7	21	30	PSMA5	P28066	JHU07267	proteasome subunit alpha 5	.	2.22	6.8
PAK6	294	24352	9	25	32	ASNA1	O43681	JHU13116	guided entry of tail-anchored proteins factor 3, ATPase	.	2.21	8.9
PAK6	290	32090	11	83	26	FBXO21	O94952-1	JHU16410	F-box protein 21	.	2.21	9
PAK6	293	38100	13	87	20	KHDRBS2	Q5VWX1	JHU09831	KH RNA binding domain containing, signal transduction associated 2	.	2.21	11.7
PAK6	291	20811	8	7	11	PRKCZ	Q05513	JHU06400	protein kinase C zeta	.	2.21	15.3
PAK6	292	15237	6	17	5	TUBB4B	P68371	JHU06618	tubulin beta 4B class IVb	.	2.21	17
PAK6	301	10125	4	41	13	CD2BP2	O95400	JHU02601	CD2 cytoplasmic tail binding protein 2	.	2.2	12.3
PAK6	300	38614	14	11	22	CETN3	O15182	JHU02125	centrin 3	.	2.2	11.9
PAK6	299	32790	12	13	22	FRMD8	Q9BZ67	JHU12374	FERM domain containing 8	.	2.2	10.2
PAK6	297	41628	15	13	28	INTS4	Q96HW7-3	JHU15331	integrator complex subunit 4	.	2.2	9.3
PAK6	296	16336	6	51	16	RALYL	Q86SE5	JHU09069	RALY RNA binding protein like	.	2.2	13
PAK6	295	37598	13	71	30	TUBB4A	P04350	JHU03257	tubulin beta 4A class IVa	.	2.2	15.2
PAK6	298	25440	9	59	32	VCP	P55072	JHU15087	valosin containing protein	.	2.2	16.1
PAK6	303	19922	7	71	18	ACBD3	Q9H3P7	JHU10271	acyl-CoA binding domain containing 3	.	2.19	12.8
PAK6	305	15064	6	11	24	C17orf75	Q9HAS0	JHU06343	chromosome 17 open reading frame 75	.	2.19	8.7
PAK6	307	24527	9	31	15	CRYM	Q14894	JHU13426	crystallin mu	.	2.19	11.6
PAK6	306	32845	12	15	13	NCLN	Q969V3	JHU12596	nicalin	.	2.19	17.1
PAK6	302	31756	11	73	12	PRKAR2B	P31323	JHU16126	protein kinase cAMP-dependent type II regulatory subunit beta	.	2.19	7.2
PAK6	304	7172	3	41	4	TUBB3	Q13509	JHU02583	tubulin beta 3 class III	.	2.19	22.1
PAK6	310	27863	10	43	23	IFT140	Q96RY7	JHU14208	intraflagellar transport 140	.	2.18	36.9
PAK6	309	13083	5	41	27	KJ903107		JHU08223		.	2.18	12.9
PAK6	308	24788	9	39	20	PGPEP1	Q9NXJ5	JHU13854	pyroglutamyl-peptidase I	.	2.18	6.9
PAK6	311	28047	10	49	15	RPL22	P35268	JHU14593	ribosomal protein L22	.	2.18	7.4
PAK6	312	24963	9	45	3	SET	Q01105-2	JHU14241	SET nuclear proto-oncogene	.	2.18	23.2
PAK6	313	47834	17	23	26	USP13	Q92995	JHU22797	ubiquitin specific peptidase 13	.	2.18	11.1
PAK6	314	4366	2	45	14	ZCCHC7	Q8N3Z6-2	JHU02874	zinc finger CCHC-type containing 7	.	2.18	9.3
PAK6	316	4488	2	49	8	BTC	P35070	JHU03175	betacellulin	.	2.17	17.9
PAK6	317	15690	6	31	10	EPB41	P11171-7	JHU07994	erythrocyte membrane protein band 4.1	.	2.17	8.7
PAK6	315	19291	7	51	27	RRM2	P31350	JHU08996	ribonucleotide reductase regulatory subunit M2	.	2.17	6.9
PAK6	323	1161	1	37	9	C6orf106	Q9H6K1	JHU02417	inflammation and lipid regulator with UBA-like and NBR1-like domains	.	2.16	8.8
PAK6	320	23938	9	13	2	FAM104B	Q5XKR9	JHU12283	family with sequence similarity 104 member B	.	2.16	12.7
PAK6	322	10142	4	41	30	PEX19	P40855	JHU02653	peroxisomal biogenesis factor 19	.	2.16	9.9
PAK6	319	14291	5	79	19	PPP2R1B	P30154	JHU11006	protein phosphatase 2 scaffold subunit Abeta	.	2.16	10.3
PAK6	321	16263	6	49	7	SF3B4	Q15427	JHU09195	splicing factor 3b subunit 4	.	2.16	7.1
PAK6	318	19036	7	43	28	WBSCR16	Q96I51	JHU08824	RCC1 like	.	2.16	24.5
PAK6	327	5664	2	85	32	ADAMTSL4_frag		JHU05476	ADAMTS like 4	.	2.15	31.8
PAK6	329	5144	2	69	24	HMGB2	P26583	JHU04447	high mobility group box 2	.	2.15	7.7
PAK6	328	28749	10	71	13	HNRNPC	P07910-4	JHU15991	heterogeneous nuclear ribonucleoprotein C (C1/C2)	.	2.15	10.3
PAK6	330	28377	10	59	25	NOSTRIN	Q8IVI9	JHU15153	nitric oxide synthase trafficking	.	2.15	12.3
PAK6	324	33102	12	23	14	POLA2	Q14181	JHU12792	DNA polymerase alpha 2, accessory subunit	.	2.15	9.9
PAK6	325	23441	8	89	17	TSR1	Q2NL82	JHU11310	TSR1 ribosome maturation factor	.	2.15	17.9
PAK6	326	10182	4	43	6	YKT6	O15498	JHU02973	YKT6 v-SNARE homolog	.	2.15	8.8
PAK6	331	46613	16	77	21	CATIP	Q7Z7H3	JHU07158	ciliogenesis associated TTC17 interacting protein	.	2.14	8.2
PAK6	334	28163	10	53	3	FN3K	Q9H479	JHU14546	fructosamine 3 kinase	.	2.14	10.1
PAK6	332	20164	7	79	4	RAB9B	Q9NP90	JHU11012	RAB9B, member RAS oncogene family	.	2.14	5.5
PAK6	333	11217	4	75	17	RAD23B	P54727	JHU04765	RAD23 homolog B, nucleotide excision repair protein	.	2.14	8.9
PAK6	340	5011	2	65	19	GFM2	Q969S9-3	JHU04075	G elongation factor mitochondrial 2	.	2.13	13.1
PAK6	336	4178	2	39	18	MYL6	P60660-2	JHU02646	myosin light chain 6	.	2.13	6
PAK6	335	35844	13	17	4	NPIPA8	E9PJI5	JHU12401	nuclear pore complex interacting protein family member A7	.	2.13	11.1
PAK6	341	46680	16	79	24	OSBPL3	Q9H4L5-4	JHU14862	oxysterol binding protein like 3	.	2.13	13.7
PAK6	339	5258	2	73	10	PIM2	Q9P1W9	JHU04963	Pim-2 proto-oncogene, serine/threonine kinase	.	2.13	6.9
PAK6	338	11409	4	81	17	TMOD4	Q9NZQ9	JHU05172	tropomodulin 4	.	2.13	7.9
PAK6	337	40469	14	69	21	TSSC4	Q9Y5U2	JHU04983	tumor suppressing subtransferable candidate 4	.	2.13	7.6
PAK6	342	21848	8	39	24	DRAP1	Q14919	JHU08284	DR1 associated protein 1	.	2.12	10.8
PAK6	344	18820	7	37	4	EPS8L1	Q8TE68-2	JHU08289	EPS8 like 1	.	2.12	10.4
PAK6	343	16590	6	59	14	IL22	Q9GZX6	JHU10119	interleukin 22	.	2.12	7.2
PAK6	346	29132	10	83	12	KJ901215		JHU16463		.	2.12	6.7
PAK6	345	4884	2	61	20	TMEM44		JHU03930	transmembrane protein 44	.	2.12	12
PAK6	349	5710	2	87	14	ANKMY1	Q9P2S6-3	JHU05478	ankyrin repeat and MYND domain containing 1	.	2.11	12.9
PAK6	350	4494	2	49	14	GTF3C5	Q9Y5Q8	JHU03209	general transcription factor IIIC subunit 5	.	2.11	17.1
PAK6	351	7814	3	61	6	JHU04032		JHU04032		.	2.11	24.6
PAK6	358	16342	6	51	22	NUMBL	Q9Y6R0	JHU08981	NUMB like endocytic adaptor protein	.	2.11	18.6
PAK6	348	28422	10	61	6	PNMA2	Q9UL42	JHU15552	PNMA family member 2	.	2.11	8.8
PAK6	355	6618	3	23	26	QPRT	Q15274	JHU01208	quinolinate phosphoribosyltransferase	.	2.11	14.4
PAK6	354	28934	10	77	6	SMG1L	Q6P435	JHU16304	Putative uncharacterized SMG1-like protein	.	2.11	11.2
PAK6	357	27792	10	41	16	SSH3	Q8TE77	JHU14056	slingshot protein phosphatase 3	.	2.11	13.2
PAK6	353	12357	5	19	5	THBS4	P35443	JHU06996	thrombospondin 4	.	2.11	26.5
PAK6	356	2690	1	85	2	THOC1	Q96FV9	JHU08524	THO complex 1	.	2.11	9.8
PAK6	352	10061	4	39	13	TSSC1	Q53HC9	JHU02682	EARP complex and GARP complex interacting protein 1	.	2.11	16.8
PAK6	347	46337	16	69	1	TUBB2A	Q13885	JHU02488	tubulin beta 2A class IIa	.	2.11	13.9
PAK6	361	13331	5	49	19	COPE	O14579	JHU09040	coatomer protein complex subunit epsilon	.	2.1	6.2
PAK6	359	30597	11	37	5	EIF2B2	P49770	JHU13809	eukaryotic translation initiation factor 2B subunit beta	.	2.1	5.3
PAK6	360	16352	6	51	32	NRBP1	Q9UHY1	JHU08980	nuclear receptor binding protein 1	.	2.1	9.8
PAK6	364	4102	2	37	6	FAM53C	Q9NYF3	JHU02529	family with sequence similarity 53 member C	.	2.09	12
PAK6	365	44496	16	11	16	FEM1B	Q9UK73	JHU03387	fem-1 homolog B	.	2.09	7.9
PAK6	362	43802	15	81	26	GAB1	Q13480-2	JHU09535	GRB2 associated binding protein 1	.	2.09	8.1
PAK6	370	31129	11	53	25	GAB1	Q13480	JHU14747	GRB2 associated binding protein 1	.	2.09	9.2
PAK6	363	37007	13	53	15	HIST1H1T	P22492	JHU18562	histone cluster 1 H1 family member t	.	2.09	26.1
PAK6	369	46915	16	87	3	MSN	P26038	JHU06960	moesin	.	2.09	6.9
PAK6	368	7560	3	53	8	PVRL3_frag		JHU03238	nectin cell adhesion molecule 3	.	2.09	7
PAK6	367	28128	10	51	32	STAT5A	P42229	JHU14691	signal transducer and activator of transcription 5A	.	2.09	8.8
PAK6	366	48536	18	1	24	UBE2Q1	Q7Z7E8	JHU25696	ubiquitin conjugating enzyme E2 Q1	.	2.09	7.2
PAK6	371	22404	8	57	4	ZNF232	Q9UNY5	JHU09500	zinc finger protein 232	.	2.09	21.6
PAK6	373	18393	7	23	25	PCSK2	P16519-3	JHU07162	proprotein convertase subtilisin/kexin type 2	.	2.08	9
PAK6	372	43861	15	83	21	PELO	Q9BRX2	JHU02265	pelota mRNA surveillance and ribosome rescue factor	.	2.08	12.1
PAK6	377	28061	10	49	29	ASAP2	O43150	JHU14635	ArfGAP with SH3 domain, ankyrin repeat and PH domain 2	.	2.07	9.1
PAK6	380	16200	6	47	8	CNKSR1	Q969H4	JHU08559	connector enhancer of kinase suppressor of Ras 1	.	2.07	10.7
PAK6	382	43422	15	69	30	DNAI2	Q9GZS0-2	JHU07507	dynein axonemal intermediate chain 2	.	2.07	13.9
PAK6	379	30736	11	41	16	KBTBD6	Q86V97	JHU14020	kelch repeat and BTB domain containing 6	.	2.07	11.1
PAK6	381	39749	14	47	5	PDE1B	Q01064	JHU18211	phosphodiesterase 1B	.	2.07	5.7
PAK6	378	10884	4	65	4	PDE4A	P27815-4	JHU04099	phosphodiesterase 4A	.	2.07	16.5
PAK6	383	25935	9	75	15	PPP4R3A	Q6IN85	JHU16132	protein phosphatase 4 regulatory subunit 3A	.	2.07	16.5
PAK6	375	14296	5	79	24	RBBP7	Q16576	JHU11013	RB binding protein 7, chromatin remodeling factor	.	2.07	12.2
PAK6	376	52485	20	37	5	TBC1D25	Q3MII6	JHU30333	TBC1 domain family member 25	.	2.07	9.8
PAK6	374	40221	14	61	29	USP7	Q93009	JHU17961	ubiquitin specific peptidase 7	.	2.07	12.8
PAK6	386	7004	3	35	28	AAR2	Q9Y312	JHU02216	AAR2 splicing factor	.	2.06	10.5
PAK6	389	31811	11	75	3	C11orf57	Q6ZUT1	JHU16065	NKAP domain containing 1	.	2.06	32.1
PAK6	385	12550	5	25	6	GRB2	P62993	JHU07525	growth factor receptor bound protein 2	.	2.06	7
PAK6	390	18392	7	23	24	LIMCH1	Q9UPQ0-8	JHU07124	LIM and calponin homology domains 1	.	2.06	8.7
PAK6	387	13853	5	65	29	NUP43	Q8NFH3	JHU09759	nucleoporin 43	.	2.06	15.5
PAK6	384	33864	12	47	8	TIMELESS	Q9UNS1	JHU14349	timeless circadian regulator	.	2.06	15.4
PAK6	388	29724	11	9	28	ZBTB46	Q86UZ6	JHU12250	zinc finger and BTB domain containing 46	.	2.06	24.7
PAK6	391	5080	2	67	24	ANKRA2	Q9H9E1	JHU04417	ankyrin repeat family A member 2	.	2.05	10.1
PAK6	398	31764	11	73	20	DENND5A	Q6IQ26	JHU16128	DENN domain containing 5A	.	2.05	17.9
PAK6	404	22278	8	53	6	DIMT1	Q9UNQ2	JHU09043	DIMT1 rRNA methyltransferase and ribosome maturation factor	.	2.05	11.2
PAK6	394	6149	3	9	5	H1F0	P07305	JHU00425	H1 histone family member 0	.	2.05	32.3
PAK6	401	36684	13	43	12	HACE1	Q8IYU2	JHU18189	HECT domain and ankyrin repeat containing E3 ubiquitin protein ligase 1	.	2.05	12.6
PAK6	403	5062	2	67	6	HNRNPC	P07910-2	JHU04449	heterogeneous nuclear ribonucleoprotein C (C1/C2)	.	2.05	11.6
PAK6	393	11418	4	81	26	KIAA0513	O60268-2	JHU05042	KIAA0513	.	2.05	11.4
PAK6	407	47500	17	13	12	NM_001040398.2_frag		JHU19982		.	2.05	21.6
PAK6	405	36382	13	33	30	PASK	Q96RG2	JHU19554	PAS domain containing serine/threonine kinase	.	2.05	20.3
PAK6	400	15057	6	11	17	PDIA6	Q15084	JHU06314	protein disulfide isomerase family A member 6	.	2.05	7
PAK6	395	16279	6	49	23	PRUNE	Q86TP1	JHU08903	prune exopolyphosphatase 1	.	2.05	6.5
PAK6	397	40724	14	77	20	PUS1	Q9Y606-2	JHU13189	pseudouridine synthase 1	.	2.05	6.1
PAK6	402	4124	2	37	28	STAT3	P40763-2	JHU02675	signal transducer and activator of transcription 3	.	2.05	6.4
PAK6	399	6869	3	31	21	UNC45A	Q9H3U1	JHU02301	unc-45 myosin chaperone A	.	2.05	13.6
PAK6	406	11525	4	85	5	WDR62		JHU05469	WD repeat domain 62	.	2.05	11.4
PAK6	396	40907	14	83	11	YWHAE	P62258	JHU00479	tyrosine 3-monooxygenase/tryptophan 5-monooxygenase activation protein epsilon	.	2.05	9.3
PAK6	392	39568	14	41	16	ZNF768	Q9H5H4	JHU16807	zinc finger protein 768	.	2.05	43.3
PAK6	412	22351	8	55	15	CHCHD4	Q8N4Q1	JHU09244	coiled-coil-helix-coiled-coil-helix domain containing 4	.	2.04	6.5
PAK6	411	12745	5	31	9	DIABLO	Q9NR28	JHU07799	diablo IAP-binding mitochondrial protein	.	2.04	11.8
PAK6	408	28183	10	53	23	METAP1_frag		JHU14569	methionyl aminopeptidase 1	.	2.04	6.8
PAK6	410	25488	9	61	16	PAIP2	Q9BPZ3	JHU15547	poly(A) binding protein interacting protein 2	.	2.04	10.3
PAK6	409	7389	3	47	29	POLD2	P49005	JHU02841	DNA polymerase delta 2, accessory subunit	.	2.04	9.6
PAK6	417	17687	7	1	23	ANKS1A_frag		JHU05763	ankyrin repeat and sterile alpha motif domain containing 1A	.	2.03	7.5
PAK6	420	19534	7	59	14	COL23A1	Q86Y22-2	JHU09332	collagen type XXIII alpha 1 chain	.	2.03	8.8
PAK6	415	7428	3	49	4	CT45A3	Q8NHU0	JHU03338	cancer/testis antigen family 45 member A3	.	2.03	10.7
PAK6	418	33295	12	29	15	HERC3	Q15034-2	JHU13058	HECT and RLD domain containing E3 ubiquitin protein ligase 3	.	2.03	7.4
PAK6	422	43606	15	75	22	OSBPL3	Q9H4L5-4	JHU14862	oxysterol binding protein like 3	.	2.03	12
PAK6	416	19103	7	45	31	OTUD7B		JHU08799	OTU deubiquitinase 7B	.	2.03	11.4
PAK6	424	36696	13	43	24	OXR1	Q8N573-2	JHU18389	oxidation resistance 1	.	2.03	8.6
PAK6	414	1868	1	59	12	POLR2F	P61218	JHU03528	RNA polymerase II subunit F	.	2.03	12.6
PAK6	413	36245	13	29	21	PTPN3	P26045	JHU16986	protein tyrosine phosphatase non-receptor type 3	.	2.03	17.6
PAK6	421	22275	8	53	3	TBL1X	O60907-2	JHU08916	transducin beta like 1 X-linked	.	2.03	9.3
PAK6	425	27394	10	29	2	YAP1	P46937	JHU13111	Yes associated protein 1	.	2.03	7.4
PAK6	423	2946	2	1	2	YWHAB	P31946	JHU00093	tyrosine 3-monooxygenase/tryptophan 5-monooxygenase activation protein beta	.	2.03	10
PAK6	419	8834	4	1	2	YWHAZ	P63104	JHU00095	tyrosine 3-monooxygenase/tryptophan 5-monooxygenase activation protein zeta	.	2.03	9
PAK6	426	20368	7	85	16	ZW10	O43264	JHU11418	zw10 kinetochore protein	.	2.03	7.5
PAK6	430	3013	2	3	5	AK6	Q9Y3D8	JHU00087	adenylate kinase 6	.	2.02	7.4
PAK6	431	34718	12	73	30	CNST	Q6PJW8-2	JHU16344	consortin, connexin sorting protein	.	2.02	11.1
PAK6	427	17155	6	77	3	MASP2	O00187	JHU10413	mannan binding lectin serine peptidase 2	.	2.02	32.6
PAK6	429	12504	5	23	24	PSMD2	Q13200	JHU07165	proteasome 26S subunit, non-ATPase 2	.	2.02	20.2
PAK6	428	22852	8	71	4	TUBA8	Q9NY65	JHU10263	tubulin alpha 8	.	2.02	14.6
PAK6	436	30863	11	45	15	BC035666_frag		JHU14203		.	2.01	7.7
PAK6	432	40218	14	61	26	CCDC125	Q86Z20	JHU17789	coiled-coil domain containing 125	.	2.01	25.2
PAK6	435	32148	11	85	20	CEP250		JHU02517	centrosomal protein 250	.	2.01	10.1
PAK6	443	44498	16	11	18	DIABLO	Q9NR28-2	JHU10585	diablo IAP-binding mitochondrial protein	.	2.01	6.6
PAK6	442	29900	11	15	12	EPM2AIP1	Q7L775	JHU12282	EPM2A interacting protein 1	.	2.01	12.9
PAK6	434	13152	5	43	32	NCDN	Q9UBB6	JHU08602	neurochondrin	.	2.01	6.9
PAK6	444	15502	6	25	14	NID1	P14543-2	JHU07453	nidogen 1	.	2.01	23.2
PAK6	441	27991	10	47	23	PDIA5	Q14554	JHU14231	protein disulfide isomerase family A member 5	.	2.01	10.8
PAK6	433	37590	13	71	22	RCN3	Q96D15	JHU18948	reticulocalbin 3	.	2.01	20.4
PAK6	438	16450	6	55	2	RRAGC	Q9HB90	JHU09294	Ras related GTP binding C	.	2.01	13.9
PAK6	439	1180	1	37	28	SMOX	Q9NWM0-2	JHU02672	spermine oxidase	.	2.01	16.5
PAK6	437	47504	17	13	16	SUPT5H	O00267	JHU19861	SPT5 homolog, DSIF elongation factor subunit	.	2.01	28.2
PAK6	440	18948	7	41	4	USH1C	Q9Y6N9-4	JHU08441	USH1 protein network component harmonin	.	2.01	12
PAK6	448	22102	8	47	22	BOP1	Q14137	JHU08549	BOP1 ribosomal biogenesis factor	.	2	21.4
PAK6	445	5456	2	79	16	EVI5L	Q96CN4	JHU05212	ecotropic viral integration site 5 like	.	2	24.9
PAK6	447	28887	10	75	23	FAM133B	Q5BKY9	JHU16114	family with sequence similarity 133 member B	.	2	31.2
PAK6	446	26257	9	85	17	FAM29A		JHU08382	HAUS augmin like complex subunit 6	.	2	10.7
PAK6	459	27341	10	27	13	ANAPC2	Q9UJX6	JHU13310	anaphase promoting complex subunit 2	.	1.99	17.8
PAK6	457	44041	15	89	9	BCAR1	P56945	JHU13987	BCAR1 scaffold protein, Cas family member	.	1.99	11
PAK6	455	19725	7	65	13	BCL3	P20749	JHU09894	BCL3 transcription coactivator	.	1.99	18.5
PAK6	452	19549	7	59	29	CPNE3	O75131	JHU09334	copine 3	.	1.99	6.7
PAK6	458	26947	10	15	3	KJ903429		JHU12263		.	1.99	18.7
PAK6	460	34005	12	51	21	OSBPL3	Q9H4L5-4	JHU14862	oxysterol binding protein like 3	.	1.99	13.4
PAK6	450	22493	8	59	29	PACSIN1	Q9BY11	JHU09374	protein kinase C and casein kinase substrate in neurons 1	.	1.99	15.9
PAK6	449	39901	14	51	29	PASK	Q96RG2	JHU19554	PAS domain containing serine/threonine kinase	.	1.99	20.2
PAK6	451	7886	3	63	14	PRMT7	Q9NVM4	JHU04001	protein arginine methyltransferase 7	.	1.99	11.3
PAK6	456	17311	6	81	31	SPC24	Q8NBT2	JHU11120	SPC24 component of NDC80 kinetochore complex	.	1.99	13.3
PAK6	454	27407	10	29	15	TFAP2E	Q6VUC0	JHU13103	transcription factor AP-2 epsilon	.	1.99	8.1
PAK6	453	11852	5	3	12	WASF2	Q9Y6W5	JHU05846	WASP family member 2	.	1.99	14.1
PAK6	462	13190	5	45	6	FSIP1	Q8NA03	JHU07906	fibrous sheath interacting protein 1	.	1.98	8.8
PAK6	466	2204	1	69	28	PAIP2	Q9BPZ3	JHU04574	poly(A) binding protein interacting protein 2	.	1.98	10.1
PAK6	463	19458	7	57	2	PSMD10	O75832	JHU09288	proteasome 26S subunit, non-ATPase 10	.	1.98	9.4
PAK6	461	33111	12	23	23	RANGAP1	P46060	JHU12697	Ran GTPase activating protein 1	.	1.98	10.3
PAK6	464	25809	9	71	17	RAP1GDS1	P52306-2	JHU15826	Rap1 GTPase-GDP dissociation stimulator 1	.	1.98	6.7
PAK6	465	24665	9	35	25	RTCA	O00442	JHU13663	RNA 3'-terminal phosphate cyclase	.	1.98	7.4
PAK6	467	33942	12	49	22	STK31	Q9BXU1	JHU07094	serine/threonine kinase 31	.	1.98	25.6
PAK6	468	18306	7	21	2	UBE2O		JHU07002	ubiquitin conjugating enzyme E2 O	.	1.98	10.3
PAK6	471	37338	13	63	26	C1QL3	Q5VWW1	JHU17785	complement C1q like 3	.	1.97	10.7
PAK6	472	42570	15	43	10	CABP1	Q9NZU7-3	JHU18439	calcium binding protein 1	.	1.97	7.6
PAK6	469	25435	9	59	27	COG3	Q96JB2	JHU15023	component of oligomeric golgi complex 3	.	1.97	10.7
PAK6	475	32215	11	87	23	EEF1B2	P24534	JHU02337	eukaryotic translation elongation factor 1 beta 2	.	1.97	13.9
PAK6	477	46872	16	85	24	IKBKAP	O95163	JHU19483	elongator complex protein 1	.	1.97	17.7
PAK6	473	13012	5	39	20	KCTD17	Q8N5Z5	JHU08104	potassium channel tetramerization domain containing 17	.	1.97	10.3
PAK6	470	24862	9	41	30	LRSAM1	Q6UWE0	JHU14123	leucine rich repeat and sterile alpha motif containing 1	.	1.97	9.8
PAK6	478	23186	8	81	18	OGFOD2	Q6N063-2	JHU11091	2-oxoglutarate and iron dependent oxygenase domain containing 2	.	1.97	6.6
PAK6	476	17935	7	9	15	PCYT2	Q99447	JHU06207	phosphate cytidylyltransferase 2, ethanolamine	.	1.97	8.8
PAK6	474	16088	6	43	24	UBA7	P41226	JHU08728	ubiquitin like modifier activating enzyme 7	.	1.97	12
PAK6	479	85	1	3	21	IFIT3	O14879	JHU00323	interferon induced protein with tetratricopeptide repeats 3	.	1.96	5.8
PAK6	480	20942	8	11	14	KCMF1	Q9P0J7	JHU06268	potassium channel modulatory factor 1	.	1.96	12.9
PAK6	483	33928	12	49	8	NBR1	Q14596	JHU14665	NBR1 autophagy cargo receptor	.	1.96	25.6
PAK6	481	37720	13	75	24	RAB3D	O95716	JHU00258	RAB3D, member RAS oncogene family	.	1.96	5.3
PAK6	482	33421	12	33	13	TRIM16	O95361	JHU13780	tripartite motif containing 16	.	1.96	6.9
PAK6	492	35724	13	13	12	BABAM1	Q9NWV8	JHU02539	BRISC and BRCA1 A complex member 1	.	1.95	7.5
PAK6	486	46277	16	67	5	BUB1B	O60566	JHU18831	BUB1 mitotic checkpoint serine/threonine kinase B	.	1.95	10.2
PAK6	489	15967	6	39	31	CABP7	Q86V35	JHU08367	calcium binding protein 7	.	1.95	12.1
PAK6	493	2056	1	65	8	CHGB	P05060	JHU03961	chromogranin B	.	1.95	12.9
PAK6	485	982	1	31	22	HNRNPC	P07910	JHU02055	heterogeneous nuclear ribonucleoprotein C (C1/C2)	.	1.95	13.9
PAK6	487	35217	12	89	17	NCAPH	Q15003	JHU05238	non-SMC condensin I complex subunit H	.	1.95	16
PAK6	491	12303	5	17	15	OSBPL6	Q9BZF3-6	JHU06594	oxysterol binding protein like 6	.	1.95	17.1
PAK6	490	4119	2	37	23	PGM3	O95394-3	JHU02364	phosphoglucomutase 3	.	1.95	6
PAK6	484	22470	8	59	6	UBR2	Q8IWV8-2	JHU09495	ubiquitin protein ligase E3 component n-recognin 2	.	1.95	13.4
PAK6	488	12639	5	27	31	WDR54	Q9H977	JHU07386	WD repeat domain 54	.	1.95	5.5
PAK6	495	31064	11	51	24	KBTBD12	Q3ZCT8-2	JHU14758	kelch repeat and BTB domain containing 12	.	1.94	9.6
PAK6	494	13196	5	45	12	THOC1	Q96FV9	JHU08524	THO complex 1	.	1.94	9.4
PAK6	507	3996	2	33	28	CALCOCO2	Q13137	JHU02219	calcium binding and coiled-coil domain 2	.	1.93	9.9
PAK6	505	25796	9	71	4	CCDC102B_frag		JHU15882	coiled-coil domain containing 102B	.	1.93	8.5
PAK6	498	51739	20	13	27	IVNS1ABP	Q9Y6Y0	JHU19742	influenza virus NS1A binding protein	.	1.93	7.3
PAK6	504	46729	16	81	9	KIFC3	Q9BVG8-5	JHU12297	kinesin family member C3	.	1.93	10.5
PAK6	502	12179	5	13	19	KPNA2	P52292	JHU06765	karyopherin subunit alpha 2	.	1.93	12.3
PAK6	510	50388	19	15	20	MAPRE2	Q15555	JHU02253	microtubule associated protein RP/EB family member 2	.	1.93	14.9
PAK6	508	17157	6	77	5	MKKS	Q9NPJ1	JHU10414	McKusick-Kaufman syndrome	.	1.93	16.1
PAK6	509	23257	8	83	25	NACA	Q13765	JHU10995	nascent polypeptide associated complex subunit alpha	.	1.93	6.7
PAK6	501	22360	8	55	24	OBFC1	Q9H668	JHU09466	STN1 subunit of CST complex	.	1.93	6.4
PAK6	496	14347	5	81	11	RUNX1T1	Q06455	JHU11017	RUNX1 partner transcriptional co-repressor 1	.	1.93	15.8
PAK6	506	15707	6	31	27	SYAP1	Q96A49	JHU07852	synapse associated protein 1	.	1.93	6
PAK6	503	39763	14	47	19	TCP1	P17987	JHU18418	t-complex 1	.	1.93	6.3
PAK6	499	11606	4	87	22	TUBB	P07437	JHU05556	tubulin beta class I	.	1.93	13.8
PAK6	500	10506	4	53	10	WDFY2	Q96P53	JHU03450	WD repeat and FYVE domain containing 2	.	1.93	9.9
PAK6	497	26701	10	7	13	WWC2_frag	Q6AWC2-7	JHU12249	WW and C2 domain containing 2	.	1.93	10.7
PAK6	523	13912	5	67	24	CSRNP3	Q8WYN3	JHU10208	cysteine and serine rich nuclear protein 3	.	1.92	23.7
PAK6	512	33566	12	37	30	GPN1	Q9HCN4	JHU14168	GPN-loop GTPase 1	.	1.92	10.6
PAK6	515	32287	11	89	31	MAPK8IP2	Q13387-4	JHU14022	mitogen-activated protein kinase 8 interacting protein 2	.	1.92	14.4
PAK6	517	4252	2	41	28	METTL1	Q9UBP6	JHU02640	methyltransferase like 1	.	1.92	6.1
PAK6	513	1552	1	49	16	MTMR9	Q96QG7	JHU03325	myotubularin related protein 9	.	1.92	13.4
PAK6	511	10384	4	49	16	NDUFS1	P28331	JHU03326	NADH:ubiquinone oxidoreductase core subunit S1	.	1.92	10.8
PAK6	522	2782	1	87	30	POLR2D	O15514	JHU05736	RNA polymerase II subunit D	.	1.92	10.4
PAK6	514	23366	8	87	6	PRKAG1	P54619-2	JHU11391	protein kinase AMP-activated non-catalytic subunit gamma 1	.	1.92	8.6
PAK6	519	11166	4	73	30	SPP1	P10451	JHU04977	secreted phosphoprotein 1	.	1.92	14.4
PAK6	520	35352	13	1	24	TDRKH	Q9Y2W6	JHU19775	tudor and KH domain containing	.	1.92	12.2
PAK6	521	2702	1	85	14	TEX13A	Q9BXU3	JHU05547	testis expressed 13A	.	1.92	9.6
PAK6	516	18951	7	41	7	TGM1	P22735	JHU08437	transglutaminase 1	.	1.92	17.8
PAK6	518	37716	13	75	20	ZNF79	Q15937	JHU09502	zinc finger protein 79	.	1.92	26.5
PAK6	527	50770	19	27	18	APBA3	O96018	JHU29862	amyloid beta precursor protein binding family A member 3	.	1.91	22.5
PAK6	534	46665	16	79	9	BIN1	O00499-6	JHU10279	bridging integrator 1	.	1.91	9.2
PAK6	532	3552	2	19	32	C11orf74	Q86VG3-2	JHU01270	chromosome 11 open reading frame 74	.	1.91	8.4
PAK6	540	27525	10	33	5	CENPP	Q6IPU0	JHU13422	centromere protein P	.	1.91	10.2
PAK6	538	3093	2	5	21	CMC4	P56277	JHU00334	C-X9-C motif containing 4	.	1.91	10.9
PAK6	539	23064	8	77	24	CNNM1		JHU10582	cyclin and CBS domain divalent metal cation transport mediator 1	.	1.91	6.6
PAK6	531	22492	8	59	28	GAB1	Q13480-2	JHU09535	GRB2 associated binding protein 1	.	1.91	9
PAK6	536	42568	15	43	8	MAGEA1	P43355	JHU18291	MAGE family member A1	.	1.91	9
PAK6	537	12566	5	25	22	MAGEA12	P43365	JHU07448	MAGE family member A12	.	1.91	10.3
PAK6	528	3870	2	29	30	NUP62CL	Q9H1M0	JHU01882	nucleoporin 62 C-terminal like	.	1.91	17.2
PAK6	525	39894	14	51	22	PASK	Q96RG2	JHU19554	PAS domain containing serine/threonine kinase	.	1.91	17.4
PAK6	524	17117	6	75	29	PFKL	P17858	JHU10538	phosphofructokinase, liver type	.	1.91	5.9
PAK6	530	38153	13	89	9	PPP4R1	Q8TF05	JHU19421	protein phosphatase 4 regulatory subunit 1	.	1.91	15
PAK6	535	30614	11	37	22	PSMB7	Q99436	JHU13965	proteasome subunit beta 7	.	1.91	11.5
PAK6	533	10444	4	51	12	SCML1	Q9UN30-1	JHU03143	Scm polycomb group protein like 1	.	1.91	8.8
PAK6	529	32	1	1	32	STK3	Q13188	JHU07093	serine/threonine kinase 3	.	1.91	9.2
PAK6	526	48141	17	33	13	TSNAXIP1	Q2TAA8	JHU30288	translin associated factor X interacting protein 1	.	1.91	15.5
PAK6	543	19232	7	49	32	CCT5	P48643	JHU08938	chaperonin containing TCP1 subunit 5	.	1.9	5.2
PAK6	542	731	1	23	27	DDIT4	Q9NX09	JHU01282	DNA damage inducible transcript 4	.	1.9	10.1
PAK6	546	40860	14	81	28	FAM124A	Q86V42-3	JHU03100	family with sequence similarity 124 member A	.	1.9	6.1
PAK6	548	27224	10	23	24	FAM129A	Q9BZQ8	JHU12860	niban apoptosis regulator 1	.	1.9	8.8
PAK6	544	24861	9	41	29	JUP	P14923	JHU13931	junction plakoglobin	.	1.9	13.6
PAK6	541	27409	10	29	17	RNF126	Q9BV68	JHU13195	ring finger protein 126	.	1.9	13.3
PAK6	545	2583	1	81	23	SMAD2	Q15796	JHU05071	SMAD family member 2	.	1.9	14.8
PAK6	547	6476	3	19	12	TUBA1B	P68363	JHU01239	tubulin alpha 1b	.	1.9	16.2
PAK6	555	42464	15	39	32	BHLHA15	Q7RTS1	JHU16628	basic helix-loop-helix family member a15	.	1.89	14.4
PAK6	565	17436	6	85	28	C9orf72	Q96LT7	JHU11435	C9orf72-SMCR8 complex subunit	.	1.89	12.4
PAK6	550	22363	8	55	27	CCNDBP1	O95273	JHU09326	cyclin D1 binding protein 1	.	1.89	7
PAK6	549	41107	14	89	19	CPNE4	Q96A23	JHU23657	copine 4	.	1.89	8.8
PAK6	561	4308	2	43	20	EIF3D	O15371	JHU02720	eukaryotic translation initiation factor 3 subunit D	.	1.89	27.5
PAK6	563	34073	12	53	25	FCHSD2	O94868-2	JHU14739	FCH and double SH3 domains 2	.	1.89	33.5
PAK6	557	17308	6	81	28	FGFR1OP	O95684	JHU11071	FGFR1 oncogene partner	.	1.89	6.5
PAK6	558	21216	8	19	32	IRS1	P35568	JHU07049	insulin receptor substrate 1	.	1.89	34.7
PAK6	564	5022	2	65	30	NXF3	Q9H4D5	JHU04187	nuclear RNA export factor 3	.	1.89	13.5
PAK6	552	41370	15	5	26	Pdc	Q9QW08	JHU19591	phosducin (mouse)	.	1.89	9.2
PAK6	553	40783	14	79	15	PIM1	P11309-2	JHU01411	Pim-1 proto-oncogene, serine/threonine kinase	.	1.89	5.7
PAK6	562	14486	5	85	22	PPP1R13L	Q8WUF5	JHU11292	protein phosphatase 1 regulatory subunit 13 like	.	1.89	12.6
PAK6	566	1157	1	37	5	PSMA6	P60900	JHU02367	proteasome subunit alpha 6	.	1.89	18
PAK6	554	23245	8	83	13	PTMS	P20962	JHU11105	parathymosin	.	1.89	6.2
PAK6	559	16327	6	51	7	TUBA4A	P68366	JHU09209	tubulin alpha 4a	.	1.89	13.4
PAK6	556	46994	16	89	18	USP13	Q92995	JHU22797	ubiquitin specific peptidase 13	.	1.89	11.1
PAK6	551	11478	4	83	22	ZMYND10	O75800	JHU05179	zinc finger MYND-type containing 10	.	1.89	11.8
PAK6	560	49160	18	21	8	ZSCAN30		JHU29179	zinc finger and SCAN domain containing 30	.	1.89	40.1
PAK6	568	24471	9	29	23	CXorf67	Q86X51	JHU13066	EZH inhibitory protein	.	1.88	12.2
PAK6	567	5712	2	87	16	GNAI2	P04899-2	JHU05604	G protein subunit alpha i2	.	1.88	14.7
PAK6	569	39580	14	41	28	KLHL18	O94889	JHU17354	kelch like family member 18	.	1.88	22.9
PAK6	583	10133	4	41	21	AHSA1	O95433	JHU02594	activator of HSP90 ATPase activity 1	.	1.87	6
PAK6	578	45507	16	43	3	CPNE8	Q86YQ8	JHU18174	copine 8	.	1.87	7.6
PAK6	576	24853	9	41	21	CRYM	Q14894	JHU14099	crystallin mu	.	1.87	5.7
PAK6	580	10387	4	49	19	CT45A3	Q8NHU0	JHU03338	cancer/testis antigen family 45 member A3	.	1.87	9.1
PAK6	579	25181	9	51	29	DGKZ	Q13574-4	JHU14637	diacylglycerol kinase zeta	.	1.87	27.5
PAK6	571	24795	9	39	27	KCTD18	Q6PI47	JHU13933	potassium channel tetramerization domain containing 18	.	1.87	12.5
PAK6	584	33613	12	39	13	NUDT3	O95989	JHU14134	nudix hydrolase 3	.	1.87	6
PAK6	573	13513	5	55	9	PLEKHA1	Q9HB21	JHU09377	pleckstrin homology domain containing A1	.	1.87	8.9
PAK6	582	38486	14	7	22	PPIA	P62937	JHU02083	peptidylprolyl isomerase A	.	1.87	5
PAK6	570	27416	10	29	24	PPP1R7	Q15435	JHU13276	protein phosphatase 1 regulatory subunit 7	.	1.87	6.4
PAK6	577	25620	9	65	20	PUM3	Q15397	JHU15333	pumilio RNA binding family member 3	.	1.87	31.2
PAK6	572	16390	6	53	6	RFX2	P48378	JHU09092	regulatory factor X2	.	1.87	12.9
PAK6	581	18132	7	15	20	SART3	Q15020-3	JHU06610	spliceosome associated factor 3, U4/U6 recycling protein	.	1.87	6.1
PAK6	575	21830	8	39	6	SNX33	Q8WV41	JHU08338	sorting nexin 33	.	1.87	9
PAK6	585	2123	1	67	11	SPP1	P10451-5	JHU04492	secreted phosphoprotein 1	.	1.87	12.6
PAK6	588	41742	15	17	14	TFPT	P0C1Z6	JHU04884	TCF3 fusion partner	.	1.87	12
PAK6	586	40774	14	79	6	TRIB2	Q92519	JHU00188	tribbles pseudokinase 2	.	1.87	7
PAK6	589	13322	5	49	10	UBXN6	Q9BZV1-2	JHU09211	UBX domain protein 6	.	1.87	9.3
PAK6	574	14359	5	81	23	VHL	P40337-2	JHU10822	von Hippel-Lindau tumor suppressor	.	1.87	9.1
PAK6	587	35417	13	3	25	ZNF746	Q6NUN9-2	JHU29101	zinc finger protein 746	.	1.87	7.2
PAK6	591	11272	4	77	8	ACTL6A	O96019	JHU04706	actin like 6A	.	1.86	16.7
PAK6	599	6085	3	7	5	BNIP2	Q12982	JHU00396	BCL2 interacting protein 2	.	1.86	9.6
PAK6	598	27472	10	31	16	EXO5	Q9H790	JHU13607	exonuclease 5	.	1.86	11.4
PAK6	590	3464	2	17	8	FCHSD2	O94868-3	JHU00907	FCH and double SH3 domains 2	.	1.86	24.2
PAK6	594	41096	14	89	8	INPP5B	P32019-2	JHU15235	inositol polyphosphate-5-phosphatase B	.	1.86	16
PAK6	592	28507	10	63	27	MUM1L1		JHU15438	PWWP domain containing 3B	.	1.86	7.3
PAK6	596	28169	10	53	9	PI4KB	Q9UBF8-2	JHU14674	phosphatidylinositol 4-kinase beta	.	1.86	8.1
PAK6	595	7426	3	49	2	PLEK2	Q9NYT0	JHU03133	pleckstrin 2	.	1.86	5.8
PAK6	600	12367	5	19	15	REC8	O95072	JHU06985	REC8 meiotic recombination protein	.	1.86	23.6
PAK6	593	21764	8	37	4	SYTL1	Q8IYJ3	JHU08341	synaptotagmin like 1	.	1.86	12
PAK6	597	7062	3	37	22	TUBB6	Q9BUF5	JHU02489	tubulin beta 6 class V	.	1.86	18.5
PAK6	604	42578	15	43	18	CYFIP1	Q7L576	JHU18447	cytoplasmic FMR1 interacting protein 1	.	1.85	23.8
PAK6	601	14612	5	89	20	EIF4H	Q15056	JHU11161	eukaryotic translation initiation factor 4H	.	1.85	5.3
PAK6	607	45834	16	53	10	FGF6	P10767	JHU19191	fibroblast growth factor 6	.	1.85	34.6
PAK6	605	21969	8	43	17	GSKIP	Q9P0R6	JHU08550	GSK3B interacting protein	.	1.85	8.6
PAK6	602	50508	19	19	12	GTF2E1	P29083	JHU11835	general transcription factor IIE subunit 1	.	1.85	14
PAK6	608	14289	5	79	17	LARP7	Q4G0J3-2	JHU10892	La ribonucleoprotein domain family member 7	.	1.85	7.1
PAK6	606	32901	12	17	5	LCA5	Q86VQ0	JHU12266	lebercilin LCA5	.	1.85	38.3
PAK6	603	4299	2	43	11	TUBG1	P23258	JHU02967	tubulin gamma 1	.	1.85	20.3
PAK6	617	7516	3	51	28	C11orf45	Q8TAV5	JHU03369	chromosome 11 open reading frame 45	.	1.84	6.8
PAK6	611	28622	10	67	14	CCT8L2	Q96SF2	JHU15783	chaperonin containing TCP1 subunit 8 like 2	.	1.84	8.5
PAK6	616	24473	9	29	25	CIB1	Q99828	JHU13223	calcium and integrin binding 1	.	1.84	5.3
PAK6	622	10265	4	45	25	DUSP22_frag		JHU02904	dual specificity phosphatase 22	.	1.84	11
PAK6	610	46481	16	73	17	GTF2E1	P29083	JHU11835	general transcription factor IIE subunit 1	.	1.84	13.5
PAK6	623	30350	11	29	14	HGH1	Q9BTY7	JHU13121	HGH1 homolog	.	1.84	9.2
PAK6	614	16453	6	55	5	KLHL25	Q9H0H3	JHU09268	kelch like family member 25	.	1.84	13.7
PAK6	612	43724	15	79	12	NCK1	P16333	JHU10532	NCK adaptor protein 1	.	1.84	5.6
PAK6	613	2003	1	63	19	NDUFS1	P28331-2	JHU04096	NADH:ubiquinone oxidoreductase core subunit S1	.	1.84	13.3
PAK6	621	24023	9	15	23	PANK4	Q9NVE7	JHU12313	pantothenate kinase 4	.	1.84	13.7
PAK6	615	39889	14	51	17	PASK	Q96RG2	JHU19554	PAS domain containing serine/threonine kinase	.	1.84	19.8
PAK6	618	42712	15	47	24	PDE1C	Q14123-2	JHU18393	phosphodiesterase 1C	.	1.84	12.4
PAK6	620	18205	7	17	29	PELI3	Q8N2H9-4	JHU06678	pellino E3 ubiquitin protein ligase family member 3	.	1.84	9.2
PAK6	609	19607	7	61	23	TTC38	Q5R3I4	JHU09631	tetratricopeptide repeat domain 38	.	1.84	10.6
PAK6	619	28768	10	71	32	VCX3A	Q9NNX9	JHU15852	variable charge X-linked 3A	.	1.84	9.1
PAK6	628	49630	18	35	30	AIM1L	Q8N1P7	JHU30312	crystallin beta-gamma domain containing 2	.	1.83	8.9
PAK6	627	14155	5	75	11	ARHGAP17	Q68EM7	JHU10565	Rho GTPase activating protein 17	.	1.83	6.3
PAK6	624	26903	10	13	23	ARID3A	Q99856	JHU12259	AT-rich interaction domain 3A	.	1.83	12
PAK6	625	23115	8	79	11	BTRC	Q9Y297-2	JHU10950	beta-transducin repeat containing E3 ubiquitin protein ligase	.	1.83	17.8
PAK6	626	41120	14	89	32	CCDC74B	Q96LY2-2	JHU16345	coiled-coil domain containing 74B	.	1.83	24.4
PAK6	629	5782	2	89	22	NAP1L3	Q99457	JHU05520	nucleosome assembly protein 1 like 3	.	1.83	10.6
PAK6	632	24531	9	31	19	DCDC2	Q9UHG0	JHU13615	doublecortin domain containing 2	.	1.82	10
PAK6	635	22356	8	55	20	EXTL3	O43909	JHU09255	exostosin like glycosyltransferase 3	.	1.82	6.4
PAK6	638	5966	3	3	14	FGR	P09769	JHU00132	FGR proto-oncogene, Src family tyrosine kinase	.	1.82	11.2
PAK6	637	2693	1	85	5	KBTBD7	Q8WVZ9	JHU05407	kelch repeat and BTB domain containing 7	.	1.82	6.4
PAK6	633	35604	13	9	20	KDM5C	P41229	JHU19977	lysine demethylase 5C	.	1.82	16
PAK6	636	8202	3	73	10	SPSB2	Q99619	JHU04978	splA/ryanodine receptor domain and SOCS box containing 2	.	1.82	7.2
PAK6	630	33056	12	21	32	TERF2IP	Q9NYB0	JHU12814	TERF2 interacting protein	.	1.82	6.8
PAK6	631	47770	17	21	26	TRAFD1	O14545	JHU22846	TRAF-type zinc finger domain containing 1	.	1.82	12.4
PAK6	634	25947	9	75	27	ZNF230	Q9UIE0	JHU16243	zinc finger protein 230	.	1.82	37.8
PAK6	643	14342	5	81	6	C3orf70	A6NLC5	JHU10985	chromosome 3 open reading frame 70	.	1.81	9.4
PAK6	644	31303	11	59	7	CBWD1	A6NM15	JHU15202	(obsolete UniProt entry)	.	1.81	9
PAK6	639	13191	5	45	7	NSMCE4A	Q9NXX6-2	JHU08796	NSE4 homolog A, SMC5-SMC6 complex component	.	1.81	13.3
PAK6	642	20298	7	83	10	PIP4K2B	P78356	JHU11098	phosphatidylinositol-5-phosphate 4-kinase type 2 beta	.	1.81	7.6
PAK6	640	30982	11	49	6	SDCBP	O00560-2	JHU14785	syndecan binding protein	.	1.81	11.2
PAK6	641	12824	5	33	24	TUBB4B	P68371	JHU07960	tubulin beta 4B class IVb	.	1.81	14.4
PAK6	645	46933	16	87	21	ARHGEF2	Q92974	JHU24203	Rho/Rac guanine nucleotide exchange factor 2	.	1.8	64.8
PAK6	661	20693	8	3	21	CAPN11	Q9UMQ6	JHU06064	calpain 11	.	1.8	16
PAK6	663	8515	3	83	3	CCT7	Q99832	JHU05009	chaperonin containing TCP1 subunit 7	.	1.8	4
PAK6	654	32198	11	87	6	CFAP36	Q96G28	JHU18245	cilia and flagella associated protein 36	.	1.8	4.2
PAK6	662	1162	1	37	10	DBNDD1	Q9H9R9	JHU02615	dysbindin domain containing 1	.	1.8	7.3
PAK6	649	32015	11	81	15	DLGAP1		JHU16403	DLG associated protein 1	.	1.8	26.7
PAK6	647	31128	11	53	24	DTNA	Q9Y4J8-13	JHU14735	dystrobrevin alpha	.	1.8	7.9
PAK6	652	5718	2	87	22	GABPA	Q06546	JHU05504	GA binding protein transcription factor subunit alpha	.	1.8	4.8
PAK6	655	37983	13	83	31	GNL3L	Q9NVN8	JHU05033	G protein nucleolar 3 like	.	1.8	33.6
PAK6	651	13274	5	47	26	GSDMB	Q8TAX9	JHU08477	gasdermin B	.	1.8	6.8
PAK6	665	31771	11	73	27	KIZ	Q2M2Z5-2	JHU16162	kizuna centrosomal protein	.	1.8	5.8
PAK6	659	20240	7	81	16	MAP3K7CL	P57077	JHU10953	MAP3K7 C-terminal like	.	1.8	6.3
PAK6	660	12309	5	17	21	MAP4K2	Q12851-2	JHU06873	mitogen-activated protein kinase kinase kinase kinase 2	.	1.8	15.4
PAK6	646	31684	11	71	4	METTL21C	Q5VZV1	JHU15912	methyltransferase like 21C	.	1.8	4.7
PAK6	648	18456	7	25	24	NDOR1	Q9UHB4	JHU07543	NADPH dependent diflavin oxidoreductase 1	.	1.8	6
PAK6	653	39886	14	51	14	PASK	Q96RG2	JHU19554	PAS domain containing serine/threonine kinase	.	1.8	19.9
PAK6	650	49309	18	25	29	SETD7	Q8WTS6	JHU29696	SET domain containing 7, histone lysine methyltransferase	.	1.8	9.2
PAK6	658	29633	11	7	1	TTC39B	Q5VTQ0-2	JHU12078	tetratricopeptide repeat domain 39B	.	1.8	6.9
PAK6	656	1798	1	57	6	UBE2Z	Q9H832-2	JHU03739	ubiquitin conjugating enzyme E2 Z	.	1.8	9.1
PAK6	657	15451	6	23	27	VWA5A	O00534-3	JHU07054	von Willebrand factor A domain containing 5A	.	1.8	5.7
PAK6	664	41559	15	11	23	ZNF143	P52747	JHU19965	zinc finger protein 143	.	1.8	22.9
PAK6	671	16337	6	51	17	ANKRD10	Q9NXR5-2	JHU08931	ankyrin repeat domain 10	.	1.79	10.8
PAK6	670	18720	7	33	32	CALU	O43852	JHU07791	calumenin	.	1.79	14.7
PAK6	667	4377	2	45	25	FAM127B	Q9BWD3	JHU02907	retrotransposon Gag like 8A	.	1.79	9.5
PAK6	668	16094	6	43	30	MON1A	Q86VX9	JHU08790	MON1 homolog A, secretory trafficking associated	.	1.79	12.5
PAK6	672	32137	11	85	9	NCAPH	Q15003	JHU05238	non-SMC condensin I complex subunit H	.	1.79	14.9
PAK6	669	1221	1	39	5	USP5	P45974-2	JHU02393	ubiquitin specific peptidase 5	.	1.79	10
PAK6	666	8195	3	73	3	WIPI2	Q9Y4P8	JHU04698	WD repeat domain, phosphoinositide interacting 2	.	1.79	14.9
PAK6	681	14787	6	3	3	APLF	Q8IW19	JHU05771	aprataxin and PNKP like factor	.	1.78	7.6
PAK6	676	40990	14	85	30	CPSF6	Q16630-2	JHU22544	cleavage and polyadenylation specific factor 6	.	1.78	9.3
PAK6	677	30337	11	29	1	FPGT	O14772	JHU13235	fucose-1-phosphate guanylyltransferase	.	1.78	11.2
PAK6	682	51023	19	35	15	HNRNPCL1	O60812	JHU30033	heterogeneous nuclear ribonucleoprotein C like 1	.	1.78	15
PAK6	675	31060	11	51	20	HSFY1	Q96LI6-2	JHU14555	heat shock transcription factor Y-linked 1	.	1.78	12
PAK6	684	8590	3	85	14	HSFY1	Q96LI6	JHU05508	heat shock transcription factor Y-linked 1	.	1.78	17.4
PAK6	683	4425	2	47	9	NOL4		JHU02837	nucleolar protein 4	.	1.78	8.9
PAK6	673	46366	16	69	30	OGFOD1	Q8N543	JHU08894	2-oxoglutarate and iron dependent oxygenase domain containing 1	.	1.78	7.8
PAK6	674	26645	10	5	21	POLB	P06746	JHU11865	DNA polymerase beta	.	1.78	5.6
PAK6	679	27530	10	33	10	PPARA	Q07869	JHU13756	peroxisome proliferator activated receptor alpha	.	1.78	16.3
PAK6	678	14551	5	87	23	PRKAG3	Q9UGI9	JHU11202	protein kinase AMP-activated non-catalytic subunit gamma 3	.	1.78	22.5
PAK6	680	15362	6	21	2	ZER1	Q7Z7L7	JHU07006	zyg-11 related cell cycle regulator	.	1.78	11.8
PAK6	689	5506	2	81	2	CDC25B	P30305	JHU05012	cell division cycle 25B	.	1.77	10.4
PAK6	692	28508	10	63	28	KRT8P41_frag		JHU15602	keratin 8 pseudogene 41	.	1.77	7.3
PAK6	691	37465	13	67	25	MDM4	O15151	JHU09843	MDM4 regulator of p53	.	1.77	5.6
PAK6	694	4423	2	47	7	PDZD3	Q86UT5-3	JHU03043	PDZ domain containing 3	.	1.77	7.7
PAK6	690	21377	8	25	1	PSTPIP1	O43586	JHU07559	proline-serine-threonine phosphatase interacting protein 1	.	1.77	6.2
PAK6	687	7120	3	39	16	RAD1	O60671	JHU02563	RAD1 checkpoint DNA exonuclease	.	1.77	5.3
PAK6	693	13008	5	39	16	RTN4	Q9NQC3-2	JHU08334	reticulon 4	.	1.77	6.2
PAK6	688	6944	3	33	32	TGM4	P49221	JHU02100	transglutaminase 4	.	1.77	5.1
PAK6	685	16528	6	57	16	TRMT2A	Q8IZ69	JHU09445	tRNA methyltransferase 2 homolog A	.	1.77	7.9
PAK6	686	13594	5	57	26	WDR83	Q9BRX9	JHU09271	WD repeat domain 83	.	1.77	10.7
PAK6	700	32202	11	87	10	CFAP36	Q96G28	JHU18245	cilia and flagella associated protein 36	.	1.76	4.3
PAK6	702	13915	5	67	27	DAB1	O75553-3	JHU10095	DAB adaptor protein 1	.	1.76	6.5
PAK6	697	16003	6	41	3	DCAF8	Q5TAQ9-2	JHU08154	DDB1 and CUL4 associated factor 8	.	1.76	18.3
PAK6	708	5646	2	85	14	EIF4A2	Q14240	JHU05496	eukaryotic translation initiation factor 4A2	.	1.76	7.5
PAK6	704	43921	15	85	17	GLMN	Q92990	JHU13441	glomulin, FKBP associated protein	.	1.76	5
PAK6	695	32258	11	89	2	HACL1	Q9UJ83	JHU02344	2-hydroxyacyl-CoA lyase 1	.	1.76	3.8
PAK6	701	40897	14	83	1	HDAC3	O15379	JHU00426	histone deacetylase 3	.	1.76	13.8
PAK6	706	14475	5	85	11	LIMD1	Q9UGP4	JHU11374	LIM domains containing 1	.	1.76	10
PAK6	705	28761	10	71	25	NELL1	Q92832-2	JHU15921	neural EGFL like 1	.	1.76	32.4
PAK6	696	16584	6	59	8	PTCD3	Q96EY7	JHU09382	pentatricopeptide repeat domain 3	.	1.76	13.4
PAK6	703	24796	9	39	28	PUF60	Q9UHX1-2	JHU14154	poly(U) binding splicing factor 60	.	1.76	6.1
PAK6	707	44500	16	11	20	Snrnp200	Q6P4T2	JHU19943	U5 small nuclear ribonucleoprotein 200 kDa helicase (mouse protein)	.	1.76	18.2
PAK6	709	33947	12	49	27	STK31	Q9BXU1	JHU07094	serine/threonine kinase 31	.	1.76	24.5
PAK6	698	46879	16	85	31	SYTL1	Q8IYJ3	JHU21758	synaptotagmin like 1	.	1.76	15.6
PAK6	699	19148	7	47	12	TTK	P33981	JHU08530	TTK protein kinase	.	1.76	8.8
PAK6	710	401	1	13	17	WDFY3_frag		JHU00954	WD repeat and FYVE domain containing 3	.	1.76	25.1
PAK6	715	10954	4	67	10	KLF7	O75840-3	JHU04560	Kruppel like factor 7	.	1.75	10.1
PAK6	713	13144	5	43	24	LONP1	P36776	JHU08692	lon peptidase 1, mitochondrial	.	1.75	6.8
PAK6	712	18376	7	23	8	MTMR12	Q9C0I1-2	JHU07065	myotubularin related protein 12	.	1.75	14.8
PAK6	714	25346	9	57	2	PDCL2	Q8N4E4	JHU14961	phosducin like 2	.	1.75	6.6
PAK6	716	19988	7	73	20	RSBN1L	Q6PCB5	JHU10435	round spermatid basic protein 1 like	.	1.75	27
PAK6	711	28868	10	75	4	THYN1	Q9P016	JHU16333	thymocyte nuclear protein 1	.	1.75	8.5
PAK6	727	37584	13	71	16	ANKRD49	Q8WVL7	JHU07970	ankyrin repeat domain 49	.	1.74	4.8
PAK6	734	10078	4	39	30	CENPM	Q9NSP4	JHU02605	centromere protein M	.	1.74	7.6
PAK6	733	17696	7	1	32	CRKL	P46109	JHU05873	CRK like proto-oncogene, adaptor protein	.	1.74	4.6
PAK6	735	14286	5	79	14	DFFA	O00273-2	JHU10868	DNA fragmentation factor subunit alpha	.	1.74	5.7
PAK6	721	15895	6	37	23	FKBP6	O75344	JHU08096	FKBP prolyl isomerase 6	.	1.74	5.5
PAK6	725	33287	12	29	7	GPSM1	Q86YR5-2	JHU13342	G protein signaling modulator 1	.	1.74	4.5
PAK6	728	25421	9	59	13	KHDRBS1	Q07666	JHU15238	KH RNA binding domain containing, signal transduction associated 1	.	1.74	22.3
PAK6	724	32079	11	83	15	KJ901215		JHU16463		.	1.74	4.8
PAK6	729	1356	1	43	12	MAGEA3	P43357	JHU02741	MAGE family member A3	.	1.74	13.5
PAK6	720	16724	6	63	20	NECAB1	Q8N987	JHU09625	N-terminal EF-hand calcium binding protein 1	.	1.74	3.7
PAK6	731	12317	5	17	29	PSRC1	Q6PGN9	JHU06683	proline and serine rich coiled-coil 1	.	1.74	23.5
PAK6	719	34063	12	53	15	RFXANK	O14593-3	JHU14589	regulatory factor X associated ankyrin containing protein	.	1.74	8.4
PAK6	722	4806	2	59	6	SDHAF2	Q9NX18	JHU03656	succinate dehydrogenase complex assembly factor 2	.	1.74	7.7
PAK6	730	50638	19	23	14	SIRT1		JHU29249	sirtuin 1	.	1.74	16
PAK6	726	16214	6	47	22	TAP1	Q03518	JHU08625	transporter 1, ATP binding cassette subfamily B member	.	1.74	10.6
PAK6	718	25692	9	67	28	TCP11	Q8WWU5-3	JHU16041	t-complex 11	.	1.74	4.1
PAK6	732	42399	15	37	31	TSPYL2	Q9H2G4	JHU17401	TSPY like 2	.	1.74	19.2
PAK6	717	3539	2	19	19	TUBA1B	P68363-2	JHU01435	tubulin alpha 1b	.	1.74	13.1
PAK6	723	5598	2	83	30	WRAP53	Q9BUR4	JHU05372	WD repeat containing antisense to TP53	.	1.74	13.4
PAK6	739	39124	14	27	20	AEBP1	Q8IUX7	JHU19356	AE binding protein 1	.	1.73	88.6
PAK6	737	12749	5	31	13	AHNAK2		JHU07968	AHNAK nucleoprotein 2	.	1.73	7.1
PAK6	741	33610	12	39	10	DHTKD1	Q96HY7	JHU14102	dehydrogenase E1 and transketolase domain containing 1	.	1.73	9.5
PAK6	738	4509	2	49	29	HECTD3_frag		JHU03212	HECT domain E3 ubiquitin protein ligase 3	.	1.73	7.8
PAK6	736	969	1	31	9	NPPA	P01160	JHU02071	natriuretic peptide A	.	1.73	16
PAK6	740	18887	7	39	7	USH1C	Q9Y6N9-4	JHU08441	USH1 protein network component harmonin	.	1.73	10.3
PAK6	749	44301	16	5	13	BACH1	O14867	JHU19795	BTB domain and CNC homolog 1	.	1.72	7
PAK6	745	10199	4	43	23	BCS1L	Q9Y276	JHU02696	BCS1 homolog, ubiquinol-cytochrome c reductase complex chaperone	.	1.72	10.9
PAK6	750	50263	19	11	23	CACTIN	Q8WUQ7	JHU25883	cactin, spliceosome C complex subunit	.	1.72	27.8
PAK6	742	4929	2	63	1	EPB41L2	O43491-2	JHU04066	erythrocyte membrane protein band 4.1 like 2	.	1.72	7.8
PAK6	746	21976	8	43	24	FAM120B	Q96EK7	JHU08667	family with sequence similarity 120B	.	1.72	7.4
PAK6	743	19276	7	51	12	FSIP1	Q8NA03	JHU07906	fibrous sheath interacting protein 1	.	1.72	12.9
PAK6	760	11655	4	89	7	GOLGA6L9	A6NEM1-2	JHU05695	golgin A6 family like 9	.	1.72	16.1
PAK6	756	19029	7	43	21	HES6	Q96HZ4	JHU08776	hes family bHLH transcription factor 6	.	1.72	10.2
PAK6	759	37535	13	69	31	IRAK3	Q9Y616	JHU07528	interleukin 1 receptor associated kinase 3	.	1.72	10.1
PAK6	752	41816	15	19	24	KDM6A	O15550	JHU19204	lysine demethylase 6A	.	1.72	7.4
PAK6	754	41548	15	11	12	KLHL42	Q9P2K6	JHU19909	kelch like family member 42	.	1.72	16.1
PAK6	744	8644	3	87	4	MAGEB4	O15481	JHU05618	MAGE family member B4	.	1.72	8.6
PAK6	747	43289	15	65	25	NOM1	Q5C9Z4	JHU18012	nucleolar protein with MIF4G domain 1	.	1.72	39.9
PAK6	748	46919	16	87	7	NT5C2	P49902	JHU22842	5'-nucleotidase, cytosolic II	.	1.72	8.2
PAK6	755	15687	6	31	7	OR2S2	Q9NQN1	JHU08026	olfactory receptor family 2 subfamily S member 2 (gene/pseudogene)	.	1.72	6.5
PAK6	753	39306	14	33	10	PAK7	Q9P286	JHU17271	p21 (RAC1) activated kinase 5	.	1.72	26.5
PAK6	751	43160	15	61	24	PDIA2	Q13087	JHU18017	protein disulfide isomerase family A member 2	.	1.72	5.2
PAK6	757	27787	10	41	11	SCAF4	O95104	JHU14048	SR-related CTD associated factor 4	.	1.72	7.8
PAK6	758	13203	5	45	19	WDFY4	Q6ZS81-2	JHU08651	WDFY family member 4	.	1.72	18.9
PAK6	766	30338	11	29	2	CPEB4	Q17RY0-3	JHU13037	cytoplasmic polyadenylation element binding protein 4	.	1.71	4.8
PAK6	764	13464	5	53	24	HSF1	Q00613	JHU09063	heat shock transcription factor 1	.	1.71	7.9
PAK6	765	13131	5	43	11	MAPK7	Q13164	JHU08694	mitogen-activated protein kinase 7	.	1.71	10.8
PAK6	768	27401	10	29	9	METTL22	Q9BUU2-2	JHU13120	methyltransferase like 22	.	1.71	7.5
PAK6	762	28421	10	61	5	RPSA	P08865	JHU15365	ribosomal protein SA	.	1.71	5.8
PAK6	763	32785	12	13	17	TOM1L2	Q6ZVM7-2	JHU12430	target of myb1 like 2 membrane trafficking protein	.	1.71	8.4
PAK6	761	10260	4	45	20	UQCRH	P07919	JHU02784	ubiquinol-cytochrome c reductase hinge protein	.	1.71	5.6
PAK6	767	17797	7	5	5	YES1	P07947	JHU05849	YES proto-oncogene 1, Src family tyrosine kinase	.	1.71	6.3
PAK6	773	29447	11	1	7	BCAT1	P54687	JHU11812	branched chain amino acid transaminase 1	.	1.7	3.5
PAK6	786	14936	6	7	24	C11orf74	Q86VG3	JHU06342	chromosome 11 open reading frame 74	.	1.7	9.1
PAK6	777	12305	5	17	17	CARD8	Q9Y2G2-3	JHU06634	caspase recruitment domain family member 8	.	1.7	12.4
PAK6	776	40655	14	75	15	EIF3D	O15371	JHU02720	eukaryotic translation initiation factor 3 subunit D	.	1.7	24.5
PAK6	775	8520	3	83	8	EIF4A2	Q14240-2	JHU05113	eukaryotic translation initiation factor 4A2	.	1.7	5.7
PAK6	771	5594	2	83	26	ELMO3	Q96BJ8-2	JHU05025	engulfment and cell motility 3	.	1.7	41.2
PAK6	782	35871	13	17	31	FKBP1B	P68106-2	JHU00219	FKBP prolyl isomerase 1B	.	1.7	14.4
PAK6	779	23762	9	7	18	KANK4	Q5T7N3	JHU12158	KN motif and ankyrin repeat domains 4	.	1.7	13.9
PAK6	783	26964	10	15	20	KJ903429		JHU12263		.	1.7	14.2
PAK6	788	11794	5	1	18	KLHL36	Q8N4N3	JHU06061	kelch like family member 36	.	1.7	29.1
PAK6	787	341	1	11	21	NEIL2	Q969S2	JHU00720	nei like DNA glycosylase 2	.	1.7	6.4
PAK6	785	13840	5	65	16	PPP2R3B	Q9Y5P8-2	JHU09854	protein phosphatase 2 regulatory subunit B''beta	.	1.7	17.1
PAK6	784	19402	7	55	10	PRKG1_frag		JHU09569	protein kinase cGMP-dependent 1	.	1.7	9.4
PAK6	774	11352	4	79	24	RBM4B	Q9BQ04	JHU05253	RNA binding motif protein 4B	.	1.7	6.5
PAK6	778	38661	14	13	5	RPSA	P08865	JHU02089	ribosomal protein SA	.	1.7	5.7
PAK6	772	22095	8	47	15	SEZ6L2	Q6UXD5-6	JHU08510	seizure related 6 homolog like 2	.	1.7	13.1
PAK6	770	40924	14	83	28	SP100	P23497-2	JHU03441	SP100 nuclear antigen	.	1.7	5.5
PAK6	780	14746	6	1	26	TAF7L	Q5H9L4	JHU05837	TATA-box binding protein associated factor 7 like	.	1.7	8.3
PAK6	781	1876	1	59	20	UBA5	Q9GZZ9	JHU03542	ubiquitin like modifier activating enzyme 5	.	1.7	6.3
PAK6	789	49430	18	29	22	ZAK		JHU29763	mitogen-activated protein kinase kinase kinase 20	.	1.7	29.7
PAK6	769	33685	12	41	21	ZCRB1	Q8TBF4	JHU14169	zinc finger CCHC-type and RNA binding motif containing 1	.	1.7	8.9
PAK6	797	22096	8	47	16	ABTB1	Q969K4	JHU08641	ankyrin repeat and BTB domain containing 1	.	1.69	8.2
PAK6	801	11222	4	75	22	ARRB2	P32121	JHU04711	arrestin beta 2	.	1.69	9.1
PAK6	793	50522	19	19	26	BACH1	O14867	JHU19795	BTB domain and CNC homolog 1	.	1.69	6.3
PAK6	802	29785	11	11	25	BCL6	P41182	JHU12067	BCL6 transcription repressor	.	1.69	4.1
PAK6	805	8339	3	77	19	BRMS1	Q9HCU9	JHU04806	BRMS1 transcriptional repressor and anoikis regulator	.	1.69	10.8
PAK6	796	8093	3	69	29	CARD14	Q9BXL6-3	JHU04331	caspase recruitment domain family member 14	.	1.69	14.1
PAK6	794	44960	16	25	32	CASK	O14936-4	JHU19456	calcium/calmodulin dependent serine protein kinase	.	1.69	8.9
PAK6	808	17033	6	73	9	CPSF2	Q9P2I0	JHU10483	cleavage and polyadenylation specific factor 2	.	1.69	9.3
PAK6	790	15903	6	37	31	FBLN1	P23142-2	JHU08383	fibulin 1	.	1.69	11.6
PAK6	799	6978	3	35	2	HNRNPC	P07910	JHU01963	heterogeneous nuclear ribonucleoprotein C (C1/C2)	.	1.69	10.8
PAK6	792	33992	12	51	8	PKNOX2	Q96KN3	JHU14678	PBX/knotted 1 homeobox 2	.	1.69	17
PAK6	795	44997	16	27	5	PPP1R9B	Q96SB3	JHU19420	protein phosphatase 1 regulatory subunit 9B	.	1.69	16
PAK6	800	16608	6	59	32	PPP2R2C	Q9Y2T4-3	JHU09380	protein phosphatase 2 regulatory subunit Bgamma	.	1.69	13.5
PAK6	798	24472	9	29	24	SH3GL1	Q99961	JHU13287	SH3 domain containing GRB2 like 1, endophilin A2	.	1.69	7.2
PAK6	803	4630	2	53	22	STAT3	P40763	JHU03250	signal transducer and activator of transcription 3	.	1.69	5.9
PAK6	807	23692	9	5	12	STKLD1	Q8NE28	JHU11528	serine/threonine kinase like domain containing 1	.	1.69	24.2
PAK6	804	28036	10	49	4	STX10	O60499	JHU14789	syntaxin 10	.	1.69	6.9
PAK6	791	15041	6	11	1	UFSP2	Q9NUQ7	JHU06349	UFM1 specific peptidase 2	.	1.69	11.2
PAK6	806	7328	3	45	32	VPS37A		JHU02870	VPS37A subunit of ESCRT-I	.	1.69	6.4
PAK6	815	41029	14	87	5	AKAP8	O43823	JHU09025	A-kinase anchoring protein 8	.	1.68	7.2
PAK6	826	4161	2	39	1	CCM2	Q9BSQ5	JHU02516	CCM2 scaffold protein	.	1.68	13.5
PAK6	823	20294	7	83	6	GFOD1	Q9NXC2	JHU10973	glucose-fructose oxidoreductase domain containing 1	.	1.68	4.1
PAK6	825	5574	2	83	6	HNRNPC	P07910-2	JHU05226	heterogeneous nuclear ribonucleoprotein C (C1/C2)	.	1.68	10.8
PAK6	821	5342	2	75	30	MAGEB1	P43366	JHU04943	MAGE family member B1	.	1.68	6
PAK6	819	41474	15	9	2	MEX3C		JHU19933	mex-3 RNA binding family member C	.	1.68	27
PAK6	814	31049	11	51	9	MTMR4	Q9NYA4	JHU14663	myotubularin related protein 4	.	1.68	19
PAK6	810	27536	10	33	16	NECAB1	Q8N987	JHU13620	N-terminal EF-hand calcium binding protein 1	.	1.68	3.6
PAK6	809	3908	2	31	4	PAAF1	Q9BRP4	JHU02202	proteasomal ATPase associated factor 1	.	1.68	13.9
PAK6	813	13833	5	65	9	PAFAH1B1	P43034	JHU09763	platelet activating factor acetylhydrolase 1b regulatory subunit 1	.	1.68	15.7
PAK6	820	1808	1	57	16	PEX7	O00628-2	JHU03717	peroxisomal biogenesis factor 7	.	1.68	14.2
PAK6	824	22044	8	45	28	PSMD5	Q16401	JHU08804	proteasome 26S subunit, non-ATPase 5	.	1.68	4.2
PAK6	816	34318	12	61	14	RPSA	P08865	JHU15365	ribosomal protein SA	.	1.68	6.5
PAK6	812	534	1	17	22	SCG3	Q8WXD2	JHU00944	secretogranin III	.	1.68	8.3
PAK6	811	39644	14	43	28	SSB	P05455	JHU18504	small RNA binding exonuclease protection factor La	.	1.68	7.6
PAK6	822	1565	1	49	29	TLE6	Q9H808-2	JHU03254	TLE family member 6, subcortical maternal complex member	.	1.68	13.9
PAK6	817	8386	3	79	2	UBE2E3	Q969T4	JHU05082	ubiquitin conjugating enzyme E2 E3	.	1.68	7.2
PAK6	818	3660	2	23	12	WIPI2	Q9Y4P8-4	JHU01245	WD repeat domain, phosphoinositide interacting 2	.	1.68	5.8
PAK6	830	7827	3	61	19	BUB1	O43683	JHU04041	BUB1 mitotic checkpoint serine/threonine kinase	.	1.67	13.1
PAK6	834	22673	8	65	17	JMJD6	Q6NYC1	JHU09735	jumonji domain containing 6, arginine demethylase and lysine hydroxylase	.	1.67	4.8
PAK6	832	19716	7	65	4	LACE1	Q8WV93	JHU09836	AFG1 like ATPase	.	1.67	7.6
PAK6	831	24864	9	41	32	OLFML3	Q9NRN5	JHU13954	olfactomedin like 3	.	1.67	15.3
PAK6	835	47132	17	1	28	PDE4DIP	Q5VU43	JHU25818	phosphodiesterase 4D interacting protein	.	1.67	33.8
PAK6	833	26377	9	89	9	RIN1	Q13671	JHU08711	Ras and Rab interactor 1	.	1.67	10
PAK6	829	10186	4	43	10	SHMT1	P34896-2	JHU03059	serine hydroxymethyltransferase 1	.	1.67	11.5
PAK6	828	14871	6	5	23	SLA2	Q9H6Q3	JHU05823	Src like adaptor 2	.	1.67	10.9
PAK6	836	10567	4	55	7	SNX10	Q9Y5X0	JHU03822	sorting nexin 10	.	1.67	7.6
PAK6	827	20938	8	11	10	THAP5		JHU06513	THAP domain containing 5	.	1.67	7.7
PAK6	848	17925	7	9	5	ACTB	P60709	JHU06146	actin beta	.	1.66	9.1
PAK6	840	50975	19	33	31	APBA2		JHU30292	amyloid beta precursor protein binding family A member 2	.	1.66	17.5
PAK6	849	13830	5	65	6	ATG10	Q9H0Y0	JHU09797	autophagy related 10	.	1.66	4.9
PAK6	845	20289	7	83	1	ATG16L1_frag		JHU10944	autophagy related 16 like 1	.	1.66	15.4
PAK6	847	22742	8	67	22	C1orf174	Q8IYL3	JHU10086	chromosome 1 open reading frame 174	.	1.66	5.8
PAK6	841	37649	13	73	17	CLEC11A	Q9Y240	JHU19079	C-type lectin domain containing 11A	.	1.66	9
PAK6	856	31192	11	55	24	FAM153A	Q9UHL3	JHU15156	family with sequence similarity 153 member A	.	1.66	7
PAK6	838	11030	4	69	22	FAM46A	Q96IP4	JHU04345	terminal nucleotidyltransferase 5A	.	1.66	13.3
PAK6	844	8220	3	73	28	GIMAP4	Q9NUV9	JHU04931	GTPase, IMAP family member 4	.	1.66	5.7
PAK6	851	17223	6	79	7	GLYATL1	Q969I3-2	JHU11075	glycine-N-acyltransferase like 1	.	1.66	13.7
PAK6	837	37656	13	73	24	INSC	Q1MX18	JHU18093	INSC spindle orientation adaptor protein	.	1.66	8.8
PAK6	839	22161	8	49	17	ITFG2	Q969R8	JHU08964	integrin alpha FG-GAP repeat containing 2	.	1.66	8.6
PAK6	855	2707	1	85	19	MAGEA2	P43356	JHU05617	MAGE family member A2	.	1.66	15
PAK6	854	27102	10	19	30	MTMR3	Q13615	JHU12975	myotubularin related protein 3	.	1.66	17.1
PAK6	843	40349	14	65	29	RNF157	Q96PX1	JHU17948	ring finger protein 157	.	1.66	7
PAK6	853	26527	10	1	31	SDCBP	O00560	JHU11876	syndecan binding protein	.	1.66	10.9
PAK6	850	16270	6	49	14	SLC6A13	Q9NSD5	JHU09002	solute carrier family 6 member 13	.	1.66	10.4
PAK6	842	30416	11	31	16	TMOD1	P28289	JHU13681	tropomodulin 1	.	1.66	5.5
PAK6	846	5270	2	73	22	UBE2Q2	Q8WVN8	JHU04793	ubiquitin conjugating enzyme E2 Q2	.	1.66	8.1
PAK6	852	48590	18	3	14	UBXN7	O94888	JHU24681	UBX domain protein 7	.	1.66	4.6
PAK6	859	11660	4	89	12	ACTG2	P63267	JHU05378	actin gamma 2, smooth muscle	.	1.65	11
PAK6	861	33497	12	35	25	ANXA2	P07355-2	JHU13600	annexin A2	.	1.65	5.7
PAK6	862	30813	11	43	29	CCDC82	Q8N4S0	JHU14285	coiled-coil domain containing 82	.	1.65	8.7
PAK6	857	17039	6	73	15	EP400NL	Q6ZTU2-5	JHU10388	EP400 pseudogene 1	.	1.65	5.5
PAK6	865	34645	12	71	21	FAM13A	O94988-5	JHU15982	family with sequence similarity 13 member A	.	1.65	8.8
PAK6	860	24542	9	31	30	GALK2	Q01415-2	JHU13731	galactokinase 2	.	1.65	3.9
PAK6	866	34821	12	77	5	IQUB	Q8NA54	JHU16102	IQ motif and ubiquitin domain containing	.	1.65	18.5
PAK6	868	47563	17	15	11	LRRFIP1	Q32MZ4	JHU25415	LRR binding FLII interacting protein 1	.	1.65	8.3
PAK6	867	27983	10	47	15	NELL1	Q92832	JHU14220	neural EGFL like 1	.	1.65	29.5
PAK6	864	1178	1	37	26	NUCB1	Q02818	JHU02361	nucleobindin 1	.	1.65	8.8
PAK6	858	18963	7	41	19	SPATA32	Q96LK8	JHU08266	spermatogenesis associated 32	.	1.65	6.9
PAK6	863	4164	2	39	4	UQCRC2	P22695	JHU02588	ubiquinol-cytochrome c reductase core protein 2	.	1.65	15.8
PAK6	874	39758	14	47	14	CNPY4	Q8N129	JHU18249	canopy FGF signaling regulator 4	.	1.64	4.3
PAK6	870	38660	14	13	4	COL21A1	Q96P44	JHU10668	collagen type XXI alpha 1 chain	.	1.64	7.4
PAK6	875	32719	12	11	15	DBN1	Q16643-2	JHU11921	drebrin 1	.	1.64	6.4
PAK6	876	13579	5	57	11	FAF2	Q96CS3	JHU09496	Fas associated factor family member 2	.	1.64	5.8
PAK6	879	16978	6	71	18	FBXW4	P57775	JHU10299	F-box and WD repeat domain containing 4	.	1.64	18.3
PAK6	871	23951	9	13	15	IGFBP1	P08833	JHU12293	insulin like growth factor binding protein 1	.	1.64	10
PAK6	872	3998	2	33	30	KJ902696		JHU09345		.	1.64	8.5
PAK6	873	30283	11	27	11	KLHL10	Q6JEL2	JHU13249	kelch like family member 10	.	1.64	15.5
PAK6	878	8077	3	69	13	RPL30	P62888	JHU04583	ribosomal protein L30	.	1.64	10
PAK6	877	5788	2	89	28	SLC5A12	Q1EHB4-2	JHU05747	solute carrier family 5 member 12	.	1.64	26.6
PAK6	869	36806	13	47	6	TLK1	Q9UKI8	JHU17279	tousled like kinase 1	.	1.64	6.7
PAK6	898	20501	7	89	21	C15orf57	Q9BV29	JHU11437	coiled-coil domain containing 32	.	1.63	3.5
PAK6	893	40905	14	83	9	C18orf25	Q96B23-2	JHU11431	chromosome 18 open reading frame 25	.	1.63	6.7
PAK6	894	24901	9	43	5	CCDC181	Q5TID7-2	JHU14181	coiled-coil domain containing 181	.	1.63	4.9
PAK6	900	40983	14	85	23	CENPK	Q9BS16	JHU09037	centromere protein K	.	1.63	4.1
PAK6	882	25888	9	73	32	COG1	Q8WTW3	JHU16171	component of oligomeric golgi complex 1	.	1.63	11.9
PAK6	888	27458	10	31	2	FARSB	Q9NSD9	JHU13438	phenylalanyl-tRNA synthetase subunit beta	.	1.63	4.6
PAK6	880	14538	5	87	10	GH1	P01241	JHU11447	growth hormone 1	.	1.63	6.9
PAK6	884	4110	2	37	14	HAUS3_frag		JHU02416	HAUS augmin like complex subunit 3	.	1.63	13.2
PAK6	883	5661	2	85	29	INTU	Q9ULD6-2	JHU05509	inturned planar cell polarity protein	.	1.63	13.1
PAK6	899	19714	7	65	2	KCTD18	Q6PI47	JHU09649	potassium channel tetramerization domain containing 18	.	1.63	16.3
PAK6	886	12767	5	31	31	KJ901215		JHU08036		.	1.63	5.1
PAK6	891	16329	6	51	9	MRPS10	P82664	JHU08976	mitochondrial ribosomal protein S10	.	1.63	10.2
PAK6	885	1041	1	33	17	PDCD2L	Q9BRP1	JHU02076	programmed cell death 2 like	.	1.63	7.9
PAK6	881	21767	8	37	7	RAB28	P51157	JHU08423	RAB28, member RAS oncogene family	.	1.63	8
PAK6	895	16344	6	51	24	SEH1L	Q96EE3	JHU09095	SEH1 like nucleoporin	.	1.63	10.7
PAK6	887	15957	6	39	21	SLC46A2	Q9BY10	JHU08434	solute carrier family 46 member 2	.	1.63	7
PAK6	897	18179	7	17	3	STK16	O75716	JHU06615	serine/threonine kinase 16	.	1.63	3.5
PAK6	896	2948	2	1	4	STK3	Q13188	JHU07093	serine/threonine kinase 3	.	1.63	7.4
PAK6	889	47769	17	21	25	TACC3	Q9Y6A5	JHU29447	transforming acidic coiled-coil containing protein 3	.	1.63	5.4
PAK6	892	7712	3	57	32	TMEM263	Q8WUH6	JHU03555	transmembrane protein 263	.	1.63	6.3
PAK6	890	35714	13	13	2	WBP11	Q9Y2W2	JHU02590	WW domain binding protein 11	.	1.63	9.6
PAK6	908	22725	8	67	5	CC2D1A	Q6P1N0	JHU09991	coiled-coil and C2 domain containing 1A	.	1.62	8
PAK6	913	21654	8	33	22	DNAJC11	Q9NVH1-3	JHU07801	DnaJ heat shock protein family (Hsp40) member C11	.	1.62	11.1
PAK6	912	24522	9	31	10	ETS1	P14921	JHU13726	ETS proto-oncogene 1, transcription factor	.	1.62	7.4
PAK6	901	43936	15	85	32	GAS2L1	Q99501	JHU12862	growth arrest specific 2 like 1	.	1.62	14.6
PAK6	907	32394	12	1	10	GTF2E1	P29083	JHU11835	general transcription factor IIE subunit 1	.	1.62	10.6
PAK6	910	16323	6	51	3	MAP4	P27816-2	JHU08885	microtubule associated protein 4	.	1.62	5.8
PAK6	915	3487	2	17	31	MOCS3	O95396	JHU01103	molybdenum cofactor synthesis 3	.	1.62	9.4
PAK6	911	38554	14	9	26	NUFIP2	Q7Z417	JHU19925	nuclear FMR1 interacting protein 2	.	1.62	27.2
PAK6	905	10202	4	43	26	PCYT2	Q99447	JHU02753	phosphate cytidylyltransferase 2, ethanolamine	.	1.62	8.3
PAK6	914	23116	8	79	12	PGBD1	Q96JS3	JHU10799	piggyBac transposable element derived 1	.	1.62	5.1
PAK6	909	20679	8	3	7	PPEF1	O14829	JHU06112	protein phosphatase with EF-hand domain 1	.	1.62	17.2
PAK6	903	6351	3	15	15	RBFA	Q8N0V3	JHU00781	ribosome binding factor A	.	1.62	10.4
PAK6	906	15881	6	37	9	SETD6	Q8TBK2	JHU08234	SET domain containing 6, protein lysine methyltransferase	.	1.62	16.7
PAK6	902	17345	6	83	1	SLC25A21	Q9BQT8	JHU11021	solute carrier family 25 member 21	.	1.62	11.7
PAK6	904	16015	6	41	15	SPATA2L	Q8IUW3	JHU08141	spermatogenesis associated 2 like	.	1.62	20.3
PAK6	919	10245	4	45	5	ARG2	P78540	JHU02694	arginase 2	.	1.61	7.8
PAK6	934	44444	16	9	28	BIN1	O00499-6	JHU10279	bridging integrator 1	.	1.61	9.8
PAK6	928	37515	13	69	11	CEP120	Q8N960-3	JHU05580	centrosomal protein 120	.	1.61	10.9
PAK6	932	5648	2	85	16	CLEC18C	Q8NCF0-2	JHU05619	C-type lectin domain family 18 member C	.	1.61	15.8
PAK6	926	40479	14	69	31	CYFIP2	Q96F07-2	JHU08566	cytoplasmic FMR1 interacting protein 2	.	1.61	19
PAK6	918	33751	12	43	23	FAM63A	Q8N5J2	JHU14197	MINDY lysine 48 deubiquitinase 1	.	1.61	5.3
PAK6	922	30616	11	37	24	HOOK1	Q9UJC3	JHU14013	hook microtubule tethering protein 1	.	1.61	14.5
PAK6	924	36761	13	45	25	KIFAP3	Q92845	JHU18377	kinesin associated protein 3	.	1.61	20.7
PAK6	931	40268	14	63	12	LPIN2	Q92539	JHU17828	lipin 2	.	1.61	12.6
PAK6	929	31451	11	63	27	MEX3B	Q6ZN04	JHU15450	mex-3 RNA binding family member B	.	1.61	16.7
PAK6	933	11398	4	81	6	NEIL1	Q96FI4	JHU05239	nei like DNA glycosylase 1	.	1.61	14.9
PAK6	930	22931	8	73	19	PTPN12	Q05209	JHU10628	protein tyrosine phosphatase non-receptor type 12	.	1.61	5.1
PAK6	923	50336	19	13	32	RASSF9	O75901	JHU06485	Ras association domain family member 9	.	1.61	16.2
PAK6	925	9559	4	23	23	RUNDC3A	Q59EK9-2	JHU01215	RUN domain containing 3A	.	1.61	15.2
PAK6	936	40334	14	65	14	SEC14L5	O43304	JHU17950	SEC14 like lipid binding 5	.	1.61	8.8
PAK6	917	38413	14	5	13	SMARCC1	Q92922	JHU19854	SWI/SNF related, matrix associated, actin dependent regulator of chromatin subfamily c member 1	.	1.61	7.2
PAK6	935	9298	4	15	18	TBC1D23		JHU01133	TBC1 domain family member 23	.	1.61	15.5
PAK6	921	28690	10	69	18	VGLL3	A8MV65-2	JHU16047	vestigial like family member 3	.	1.61	12.1
PAK6	920	27461	10	31	5	VHL	P40337-2	JHU13498	von Hippel-Lindau tumor suppressor	.	1.61	9.3
PAK6	927	15709	6	31	29	ZBTB7B	O15156	JHU07867	zinc finger and BTB domain containing 7B	.	1.61	27
PAK6	916	40472	14	69	24	ZNF426	Q9BUY5	JHU03550	zinc finger protein 426	.	1.61	35
PAK6	937	11907	5	5	3	ANKRD13D	Q6ZTN6-2	JHU05762	ankyrin repeat domain 13D	.	1.6	9.1
PAK6	942	31197	11	55	29	APOBEC3C	Q9NRW3	JHU15008	apolipoprotein B mRNA editing enzyme catalytic subunit 3C	.	1.6	9.3
PAK6	939	42527	15	41	31	ARHGEF2	Q92974-3	JHU17327	Rho/Rac guanine nucleotide exchange factor 2	.	1.6	61.8
PAK6	943	27545	10	33	25	BBS4	Q96RK4	JHU13603	Bardet-Biedl syndrome 4	.	1.6	7.1
PAK6	948	24338	9	25	18	CLHC1	Q8NHS4	JHU13338	clathrin heavy chain linker domain containing 1	.	1.6	15.6
PAK6	947	13455	5	53	15	CPE	P16870	JHU08849	carboxypeptidase E	.	1.6	12
PAK6	945	15569	6	27	17	FAM84A	Q96KN4	JHU07431	LRAT domain containing 1	.	1.6	3.8
PAK6	938	22158	8	49	14	MAP3K5	Q99683	JHU08971	mitogen-activated protein kinase kinase kinase 5	.	1.6	17.8
PAK6	946	24671	9	35	31	NEUROD6	Q96NK8	JHU13747	neuronal differentiation 6	.	1.6	11.2
PAK6	940	19078	7	45	6	NLRP2	Q9NX02	JHU08699	NLR family pyrin domain containing 2	.	1.6	22.1
PAK6	941	28303	10	57	15	SZT2	Q5T011-7	JHU14919	SZT2 subunit of KICSTOR complex	.	1.6	8.5
PAK6	944	32134	11	85	6	TCEAL6	Q6IPX3	JHU13491	transcription elongation factor A like 6	.	1.6	3.7
PAK6	954	37956	13	83	4	AIDA	Q96BJ3	JHU00976	axin interactor, dorsalization associated	.	1.59	8.1
PAK6	972	8727	3	89	23	ARFGAP1	Q8N6T3-2	JHU05382	ADP ribosylation factor GTPase activating protein 1	.	1.59	6.9
PAK6	956	19936	7	71	32	ASB4	Q9Y574-2	JHU10082	ankyrin repeat and SOCS box containing 4	.	1.59	26.8
PAK6	966	37634	13	73	2	BOP1	Q14137	JHU08549	BOP1 ribosomal biogenesis factor	.	1.59	17.4
PAK6	970	18188	7	17	12	BRD9	Q9H8M2-2	JHU06530	bromodomain containing 9	.	1.59	6.7
PAK6	965	12448	5	21	32	COG2	Q14746-2	JHU07023	component of oligomeric golgi complex 2	.	1.59	6.9
PAK6	957	25169	9	51	17	FUK	Q8N0W3	JHU14646	fucose kinase	.	1.59	20.3
PAK6	958	5720	2	87	24	GNA14	O95837	JHU05603	G protein subunit alpha 14	.	1.59	6.6
PAK6	967	10201	4	43	25	HEMK1	Q9Y5R4	JHU02919	HemK methyltransferase family member 1	.	1.59	11.4
PAK6	963	10123	4	41	11	HINFP	Q9BQA5	JHU02550	histone H4 transcription factor	.	1.59	15.5
PAK6	955	25426	9	59	18	KHDRBS1	Q07666	JHU15238	KH RNA binding domain containing, signal transduction associated 1	.	1.59	15.8
PAK6	960	46484	16	73	20	KHDRBS3	O75525	JHU16295	KH RNA binding domain containing, signal transduction associated 3	.	1.59	8.4
PAK6	949	34762	12	75	10	KPNA2	P52292	JHU16356	karyopherin subunit alpha 2	.	1.59	15
PAK6	959	37468	13	67	28	KRR1	Q13601	JHU01976	KRR1 small subunit processome component homolog	.	1.59	16.5
PAK6	952	12381	5	19	29	MAPK8	P45983-4	JHU07061	mitogen-activated protein kinase 8	.	1.59	4
PAK6	953	3604	2	21	20	NAV1_frag		JHU01200	neuron navigator 1	.	1.59	11.7
PAK6	968	13072	5	41	16	NDUFAF1	Q9Y375	JHU08314	NADH:ubiquinone oxidoreductase complex assembly factor 1	.	1.59	10.3
PAK6	961	22919	8	73	7	NOS1AP	O75052	JHU10710	nitric oxide synthase 1 adaptor protein	.	1.59	15.7
PAK6	962	36256	13	29	32	PGK2	P07205	JHU19504	phosphoglycerate kinase 2	.	1.59	4
PAK6	964	33283	12	29	3	REEP1	Q9H902	JHU13089	receptor accessory protein 1	.	1.59	7.2
PAK6	950	41231	15	1	15	Sim1	Q61045	JHU19598	Single-minded homolog 1 (mouse protein)	.	1.59	14.6
PAK6	951	9429	4	19	21	TSR2	Q969E8	JHU01530	TSR2 ribosome maturation factor	.	1.59	7.6
PAK6	969	40585	14	73	9	TUBB	P07437	JHU01240	tubulin beta class I	.	1.59	10.2
PAK6	971	4368	2	45	16	UBAP1	Q9NZ09	JHU02968	ubiquitin associated protein 1	.	1.59	10.9
PAK6	976	5916	3	1	28	ABI1	Q8IZP0-10	JHU00289	abl interactor 1	.	1.58	20.9
PAK6	980	23313	8	85	17	ALG13_frag		JHU11248	ALG13 UDP-N-acetylglucosaminyltransferase subunit	.	1.58	11.4
PAK6	978	18526	7	27	30	CD80	P33681	JHU07313	CD80 molecule	.	1.58	18.9
PAK6	981	9498	4	21	26	GFM2	Q969S9	JHU01181	G elongation factor mitochondrial 2	.	1.58	15.1
PAK6	975	1287	1	41	7	MLF2	Q15773	JHU02644	myeloid leukemia factor 2	.	1.58	7.7
PAK6	979	42820	15	51	4	RABL2A	Q9UBK7	JHU18715	RAB, member of RAS oncogene family like 2A	.	1.58	4.7
PAK6	982	48714	18	7	10	RCBTB1	Q8NDN9	JHU20894	RCC1 and BTB domain containing protein 1	.	1.58	12.9
PAK6	973	13265	5	47	17	SND1	Q7KZF4	JHU08622	staphylococcal nuclease and tudor domain containing 1	.	1.58	10.7
PAK6	977	44064	15	89	32	SNIP1	Q8TAD8	JHU13098	Smad nuclear interacting protein 1	.	1.58	30.8
PAK6	974	46096	16	61	16	ZNF335	Q9H4Z2	JHU18048	zinc finger protein 335	.	1.58	18.3
PAK6	1006	7108	3	39	4	ACTG1	P63261	JHU02497	actin gamma 1	.	1.57	10.8
PAK6	1002	40988	14	85	28	APLP2	Q06481-3	JHU23858	amyloid beta precursor like protein 2	.	1.57	27.9
PAK6	988	10006	4	37	22	ARRB1	P49407	JHU02406	arrestin beta 1	.	1.57	4.9
PAK6	1005	26951	10	15	7	ARSA	P15289	JHU12546	arylsulfatase A	.	1.57	12.7
PAK6	995	12106	5	11	10	C6orf141	Q5SZD1	JHU06448	chromosome 6 open reading frame 141	.	1.57	12.4
PAK6	994	30733	11	41	13	COG1	Q8WTW3	JHU14097	component of oligomeric golgi complex 1	.	1.57	10.5
PAK6	1008	37655	13	73	23	CPEB3	Q8NE35	JHU12849	cytoplasmic polyadenylation element binding protein 3	.	1.57	8
PAK6	998	21008	8	13	16	FBXO21		JHU06749	F-box protein 21	.	1.57	10.8
PAK6	996	18269	7	19	29	HABP2	Q14520	JHU07040	hyaluronan binding protein 2	.	1.57	9.8
PAK6	1000	29315	10	89	3	MCM5	P33992	JHU03984	minichromosome maintenance complex component 5	.	1.57	16.9
PAK6	1003	16593	6	59	17	MLX	Q9UH92-3	JHU09365	MAX dimerization protein MLX	.	1.57	4.2
PAK6	1001	28557	10	65	13	NOS3	P29474	JHU15633	nitric oxide synthase 3	.	1.57	7.2
PAK6	993	12116	5	11	20	OAS2	P29728-2	JHU06202	2'-5'-oligoadenylate synthetase 2	.	1.57	7
PAK6	999	13465	5	53	25	RNF126	Q9BV68-2	JHU09093	ring finger protein 126	.	1.57	8.7
PAK6	984	43204	15	63	4	SRRM4	A7MD48	JHU18032	serine/arginine repetitive matrix 4	.	1.57	17.1
PAK6	986	17108	6	75	20	SUSD1_frag		JHU10450	sushi domain containing 1	.	1.57	18.6
PAK6	1004	40964	14	85	4	TBCD	Q9BTW9	JHU22317	tubulin folding cofactor D	.	1.57	11.8
PAK6	983	2833	1	89	17	TIGD4	Q8IY51	JHU05551	tigger transposable element derived 4	.	1.57	10.5
PAK6	989	16965	6	71	5	TMTC3	Q6ZXV5	JHU10069	transmembrane and tetratricopeptide repeat containing 3	.	1.57	15.9
PAK6	990	8265	3	75	9	TP53	P04637	JHU04788	tumor protein p53	.	1.57	17.8
PAK6	1007	37343	13	63	31	TRIM71	Q2Q1W2	JHU18137	tripartite motif containing 71	.	1.57	12
PAK6	991	11158	4	73	22	USP12	O75317	JHU04795	ubiquitin specific peptidase 12	.	1.57	8.1
PAK6	985	25503	9	61	31	USP20	Q9Y2K6	JHU15666	ubiquitin specific peptidase 20	.	1.57	10.6
PAK6	992	33154	12	25	2	WBSCR16	Q96I51-3	JHU13107	RCC1 like	.	1.57	34.7
PAK6	987	29086	10	81	30	ZC3H14	Q6PJT7-6	JHU01822	zinc finger CCCH-type containing 14	.	1.57	13.7
PAK6	997	45326	16	37	14	ZNF431	Q8TF32	JHU16704	zinc finger protein 431	.	1.57	23.6
PAK6	1013	41110	14	89	22	CCDC37	Q494V2	JHU15677	cilia and flagella associated protein 100	.	1.56	15.8
PAK6	1011	40732	14	77	28	CD248	Q9HCU0	JHU15884	CD248 molecule	.	1.56	14.1
PAK6	1017	36694	13	43	22	CFAP36	Q96G28	JHU18245	cilia and flagella associated protein 36	.	1.56	3.7
PAK6	1020	21599	8	31	31	CMIP	Q8IY22-3	JHU07986	c-Maf inducing protein	.	1.56	6.6
PAK6	1016	6350	3	15	14	FBXW11	Q9UKB1-3	JHU00906	F-box and WD repeat domain containing 11	.	1.56	29.7
PAK6	1009	10255	4	45	15	IGBP1	P78318	JHU02736	immunoglobulin binding protein 1	.	1.56	4.6
PAK6	1010	40795	14	79	27	LUC7L2	Q9Y383-2	JHU08486	LUC7 like 2, pre-mRNA splicing factor	.	1.56	15.5
PAK6	1021	23580	9	1	28	NAP1L5	Q96NT1	JHU11855	nucleosome assembly protein 1 like 5	.	1.56	3.4
PAK6	1018	41439	15	7	31	NLRP2	Q9NX02	JHU12687	NLR family pyrin domain containing 2	.	1.56	13.9
PAK6	1019	31307	11	59	11	PLEKHG4	Q58EX7	JHU15161	pleckstrin homology and RhoGEF domain containing G4	.	1.56	11.5
PAK6	1015	13323	5	49	11	RGP1	Q92546	JHU09067	RGP1 homolog, RAB6A GEF complex partner 1	.	1.56	7.5
PAK6	1014	35868	13	17	28	SGK3	Q96BR1	JHU12040	serum/glucocorticoid regulated kinase family member 3	.	1.56	16.7
PAK6	1012	40709	14	77	5	ZC3HAV1	Q7Z2W4-2	JHU06237	zinc finger CCCH-type containing, antiviral 1	.	1.56	11.8
PAK6	1023	43165	15	61	29	ARHGEF4	Q9NR80	JHU17875	Rho guanine nucleotide exchange factor 4	.	1.55	13.8
PAK6	1035	16864	6	67	32	BLOC1S4	Q9NUP1	JHU10093	biogenesis of lysosomal organelles complex 1 subunit 4	.	1.55	11.5
PAK6	1025	33234	12	27	18	C16orf73		JHU13318	meiosis specific with OB-fold	.	1.55	5.7
PAK6	1034	12754	5	31	18	CDK6	Q00534	JHU07982	cyclin dependent kinase 6	.	1.55	9.1
PAK6	1036	515	1	17	3	DTNBP1	Q96EV8	JHU00800	dystrobrevin binding protein 1	.	1.55	13.8
PAK6	1032	20381	7	85	29	E2F8	A0AVK6	JHU11253	E2F transcription factor 8	.	1.55	9.5
PAK6	1029	6291	3	13	19	ECE2	O60344-4	JHU01017	EEF1A lysine methyltransferase 4	.	1.55	4.6
PAK6	20564	8084	3	69	20	FGFR1OP	O95684-2	JHU04258	FGFR1 oncogene partner	.	1.55	4.5
PAK6	1022	37920	13	81	32	METTL16	Q86W50	JHU07538	methyltransferase like 16	.	1.55	5.3
PAK6	1033	6099	3	7	19	MYL4	P12829	JHU00633	myosin light chain 4	.	1.55	3.6
PAK6	1027	15893	6	37	21	NIPSNAP3B	Q9BS92	JHU08410	nipsnap homolog 3B	.	1.55	9.1
PAK6	1026	5704	2	87	8	RASSF9	O75901	JHU05524	Ras association domain family member 9	.	1.55	28.4
PAK6	1024	16770	6	65	2	RGCC	Q9H4X1	JHU09611	regulator of cell cycle	.	1.55	5.5
PAK6	1031	26821	10	11	5	TFAP2D	Q7Z6R9	JHU11977	transcription factor AP-2 delta	.	1.55	12.8
PAK6	1028	38164	13	89	20	WNT5A	P41221	JHU09880	Wnt family member 5A	.	1.55	5.8
PAK6	1030	45336	16	37	24	ZNF460	Q14592	JHU16797	zinc finger protein 460	.	1.55	27.7
PAK6	1043	4874	2	61	10	ABI2	Q9NYB9-2	JHU04128	abl interactor 2	.	1.54	37.4
PAK6	1039	25691	9	67	27	ANKDD1A	Q495B1-1	JHU15772	ankyrin repeat and death domain containing 1A	.	1.54	11.6
PAK6	1046	33027	12	21	3	CPSF3	Q9UKF6	JHU12646	cleavage and polyadenylation specific factor 3	.	1.54	10.1
PAK6	1038	30865	11	45	17	GAA	P10253	JHU14300	glucosidase alpha, acid	.	1.54	17.3
PAK6	1041	19229	7	49	29	IFNLR1	Q8IU57	JHU08963	interferon lambda receptor 1	.	1.54	15.6
PAK6	1047	44298	16	5	10	KJ898030		JHU19826		.	1.54	16.3
PAK6	1044	51547	20	7	27	SHC1	P29353-7	JHU27398	SHC adaptor protein 1	.	1.54	6.5
PAK6	1042	12037	5	9	5	TNS1	Q9HBL0-2	JHU06229	tensin 1	.	1.54	4.8
PAK6	1045	39518	14	39	30	TXLNB	Q8N3L3	JHU17404	taxilin beta	.	1.54	3.7
PAK6	1040	43592	15	75	8	ZCCHC8	Q6NZY4	JHU14357	zinc finger CCHC-type containing 8	.	1.54	8.3
PAK6	1037	14427	5	83	27	ZNF326	Q5BKZ1	JHU10929	zinc finger protein 326	.	1.54	20.4
PAK6	1053	22358	8	55	22	CDCA7L	Q96GN5	JHU09328	cell division cycle associated 7 like	.	1.53	7.5
PAK6	1054	51922	20	19	18	COMP	P49747	JHU29418	cartilage oligomeric matrix protein	.	1.53	15.4
PAK6	1051	15584	6	27	32	DAB2	P98082	JHU07424	DAB adaptor protein 2	.	1.53	7.3
PAK6	1048	26565	10	3	5	DDX25	Q9UHL0-2	JHU11537	DEAD-box helicase 25	.	1.53	13.2
PAK6	1049	17478	6	87	6	GIPC1	O14908-2	JHU11357	GIPC PDZ domain containing family member 1	.	1.53	9.2
PAK6	1057	40899	14	83	3	GNB5	O14775-2	JHU01483	G protein subunit beta 5	.	1.53	9.8
PAK6	1068	6494	3	19	30	HAUS8		JHU01500	HAUS augmin like complex subunit 8	.	1.53	9.2
PAK6	1066	20034	7	75	2	HLCS	P50747	JHU10397	holocarboxylase synthetase	.	1.53	3.7
PAK6	1062	7392	3	47	32	HRAS	P01112-2	JHU02817	HRas proto-oncogene, GTPase	.	1.53	7.1
PAK6	1056	28558	10	65	14	MCFD2	Q8NI22-2	JHU15435	multiple coagulation factor deficiency 2	.	1.53	4.4
PAK6	1060	32030	11	81	30	MRPL2	Q5T653	JHU01402	mitochondrial ribosomal protein L2	.	1.53	22
PAK6	1055	28636	10	67	28	PCSK1N	Q9UHG2	JHU16018	proprotein convertase subtilisin/kexin type 1 inhibitor	.	1.53	4.9
PAK6	1052	8477	3	81	29	PRSS8	Q16651	JHU05150	serine protease 8	.	1.53	9.5
PAK6	1058	21123	8	17	3	SARS2	Q9NP81	JHU06609	seryl-tRNA synthetase 2, mitochondrial	.	1.53	12.6
PAK6	1065	17993	7	11	9	SRSF7	Q16629	JHU06325	serine and arginine rich splicing factor 7	.	1.53	10.2
PAK6	1064	472	1	15	24	SSBP2	P81877	JHU01049	single stranded DNA binding protein 2	.	1.53	4.2
PAK6	1050	32092	11	83	28	TFDP1	Q14186	JHU01524	transcription factor Dp-1	.	1.53	11.7
PAK6	1059	42711	15	47	23	TXNL1	O43396	JHU18232	thioredoxin like 1	.	1.53	3.6
PAK6	1061	40408	14	67	24	UTP3	Q9NQZ2	JHU02281	UTP3 small subunit processome component	.	1.53	20
PAK6	1067	23757	9	7	13	WWC2_frag	Q6AWC2-7	JHU12249	WW and C2 domain containing 2	.	1.53	10.8
PAK6	1063	24412	9	27	28	ZNF658	Q5TYW1-2	JHU13400	zinc finger protein 658	.	1.53	34.6
PAK6	1073	30750	11	41	30	COG1	Q8WTW3	JHU14097	component of oligomeric golgi complex 1	.	1.52	10.7
PAK6	1075	17093	6	75	5	MYO9A_frag	B2RTY4-3	JHU10417	myosin IXA	.	1.52	16.9
PAK6	1071	2332	1	73	28	RABGGTB	P53611	JHU04966	Rab geranylgeranyltransferase subunit beta	.	1.52	4
PAK6	1072	14737	6	1	17	RPSA	P08865	JHU05929	ribosomal protein SA	.	1.52	5.1
PAK6	1070	13535	5	55	31	RTP2	Q5QGT7	JHU09575	receptor transporter protein 2	.	1.52	9.1
PAK6	1076	27916	10	45	12	SLC22A2	O15244	JHU14244	solute carrier family 22 member 2	.	1.52	7.3
PAK6	1069	22340	8	55	4	SSU72	Q9NP77	JHU09485	SSU72 homolog, RNA polymerase II CTD phosphatase	.	1.52	3.2
PAK6	1074	1359	1	43	15	TRIP13	Q15645	JHU02782	thyroid hormone receptor interactor 13	.	1.52	4.8
PAK6	1081	1421	1	45	13	AMDHD1	Q96NU7	JHU02982	amidohydrolase domain containing 1	.	1.51	6.8
PAK6	1093	48158	17	33	30	COG6	Q9Y2V7	JHU30287	component of oligomeric golgi complex 6	.	1.51	9.6
PAK6	1085	6854	3	31	6	EFCAB2	Q5VUJ9-2	JHU02135	EF-hand calcium binding domain 2	.	1.51	4.4
PAK6	1089	11014	4	69	6	EIF2S1	P05198	JHU04439	eukaryotic translation initiation factor 2 subunit alpha	.	1.51	3.8
PAK6	1094	31125	11	53	21	FAM109B	Q6ICB4	JHU14830	PH domain containing endocytic trafficking adaptor 2	.	1.51	8.3
PAK6	1082	13386	5	51	10	FAM83A	Q86UY5-2	JHU09147	family with sequence similarity 83 member A	.	1.51	12.8
PAK6	1078	19914	7	71	10	FBXL7	Q9UJT9	JHU10298	F-box and leucine rich repeat protein 7	.	1.51	14.1
PAK6	1088	43779	15	81	3	LPIN1	Q14693	JHU14316	lipin 1	.	1.51	13.9
PAK6	1080	31450	11	63	26	MAK16	Q9BXY0	JHU15360	MAK16 homolog	.	1.51	27.8
PAK6	1091	37262	13	61	14	MARK4	Q96L34-2	JHU17311	microtubule affinity regulating kinase 4	.	1.51	17.2
PAK6	1083	5266	2	73	18	MLST8	Q9BVC4	JHU04928	MTOR associated protein, LST8 homolog	.	1.51	11.4
PAK6	1095	16787	6	65	19	PPP2R3B	Q9Y5P8-2	JHU09854	protein phosphatase 2 regulatory subunit B''beta	.	1.51	13.8
PAK6	1090	27026	10	17	18	RASGRP2	Q7LDG7-2	JHU12611	RAS guanyl releasing protein 2	.	1.51	11.8
PAK6	1086	46924	16	87	12	RFC5	P40937	JHU04968	replication factor C subunit 5	.	1.51	7.1
PAK6	1084	29467	11	1	27	SH3BGR	P55822-2	JHU11686	SH3 domain binding glutamate rich protein	.	1.51	4.4
PAK6	1092	10063	4	39	15	SMU1	Q2TAY7	JHU02377	SMU1 DNA replication regulator and spliceosomal factor	.	1.51	12.7
PAK6	1079	17036	6	73	12	SPRY1	O43609	JHU10448	sprouty RTK signaling antagonist 1	.	1.51	14.5
PAK6	1087	10144	4	41	32	TCAP	O15273	JHU01625	titin-cap	.	1.51	14.5
PAK6	1077	8263	3	75	7	WWP2	O00308-4	JHU04987	WW domain containing E3 ubiquitin protein ligase 2	.	1.51	5.8
PAK6	1096	28168	10	53	8	ZKSCAN4	Q969J2	JHU14707	zinc finger with KRAB and SCAN domains 4	.	1.51	18.3
PAK6	1099	13080	5	41	24	ACSBG1	Q96GR2	JHU08259	acyl-CoA synthetase bubblegum family member 1	.	1.5	3.3
PAK6	1108	39049	14	25	9	AKT2	P31751	JHU19451	AKT serine/threonine kinase 2	.	1.5	3.9
PAK6	1114	6283	3	13	11	ANKRD40	Q6AI12	JHU00968	ankyrin repeat domain 40	.	1.5	10.3
PAK6	1098	37847	13	79	23	MSH2	P43246	JHU12680	mutS homolog 2	.	1.5	6.7
PAK6	1113	18129	7	15	17	NCOA4	Q13772-3	JHU06663	nuclear receptor coactivator 4	.	1.5	8
PAK6	1097	45127	16	31	7	PAK7	Q9P286	JHU17271	p21 (RAC1) activated kinase 5	.	1.5	21.8
PAK6	1110	28804	10	73	4	PARP8	Q8N3A8-2	JHU16317	poly(ADP-ribose) polymerase family member 8	.	1.5	24.9
PAK6	1100	46232	16	65	24	PNMAL2	Q9ULN7-5	JHU18019	PNMA family member 8B	.	1.5	21.8
PAK6	1101	28742	10	71	6	RALY	Q9UKM9	JHU15931	RALY heterogeneous nuclear ribonucleoprotein	.	1.5	6
PAK6	1105	914	1	29	18	RNF25	Q96BH1	JHU01895	ring finger protein 25	.	1.5	7.2
PAK6	1106	20420	7	87	4	RNF41	Q9H4P4-2	JHU11397	ring finger protein 41	.	1.5	10.6
PAK6	1109	4056	2	35	24	RRP8	O43159	JHU02155	ribosomal RNA processing 8	.	1.5	26.2
PAK6	1107	6679	3	25	23	TBRG4	Q969Z0	JHU01624	transforming growth factor beta regulator 4	.	1.5	12.1
PAK6	1111	5072	2	67	16	TRIM52	Q96A61	JHU04501	tripartite motif containing 52	.	1.5	43.2
PAK6	1104	17869	7	7	13	TUBA3C	Q13748	JHU06517	tubulin alpha 3c	.	1.5	9.9
PAK6	1112	51870	20	17	30	USP13	Q92995	JHU22797	ubiquitin specific peptidase 13	.	1.5	9.2
PAK6	1103	18627	7	31	3	ZNF554	Q86TJ5	JHU07771	zinc finger protein 554	.	1.5	30.9
PAK6	1102	49248	18	23	32	ZNF662		JHU29296	zinc finger protein 662	.	1.5	25.9
PAK6	1129	48092	17	31	28	ACOT12	Q8WYK0	JHU30271	acyl-CoA thioesterase 12	.	1.49	5.8
PAK6	1130	6352	3	15	16	AFAP1L2	Q8N4X5-2	JHU00965	actin filament associated protein 1 like 2	.	1.49	6.4
PAK6	1118	26512	10	1	16	ALOX5	P09917	JHU11714	arachidonate 5-lipoxygenase	.	1.49	3.8
PAK6	1137	21782	8	37	22	BTBD1	Q9H0C5	JHU08168	BTB domain containing 1	.	1.49	7.1
PAK6	1138	38150	13	89	6	CABP1	Q9NZU7-3	JHU18439	calcium binding protein 1	.	1.49	8.4
PAK6	1115	30796	11	43	12	CCT6B	Q92526	JHU14188	chaperonin containing TCP1 subunit 6B	.	1.49	7
PAK6	1116	41371	15	5	27	E2f5	Q61502	JHU19626	Transcription factor E2F5 (mouse protein)	.	1.49	5.7
PAK6	1127	18896	7	39	16	GTPBP3	Q969Y2	JHU08298	GTP binding protein 3, mitochondrial	.	1.49	6.8
PAK6	1134	31239	11	57	7	HP		JHU15221	haptoglobin	.	1.49	9.1
PAK6	1133	39759	14	47	15	MAGEA2	P43356	JHU18202	MAGE family member A2	.	1.49	10.8
PAK6	1117	16139	6	45	11	NADSYN1	Q6IA69	JHU08698	NAD synthetase 1	.	1.49	4.4
PAK6	1124	22722	8	67	2	NUP210	Q8TEM1-2	JHU10031	nucleoporin 210	.	1.49	13.9
PAK6	1135	40594	14	73	18	NXF3	Q9H4D5	JHU04187	nuclear RNA export factor 3	.	1.49	6.3
PAK6	1126	5954	3	3	2	PCK2	Q16822	JHU00060	phosphoenolpyruvate carboxykinase 2, mitochondrial	.	1.49	6.7
PAK6	1120	31748	11	73	4	PRMT6	Q96LA8	JHU16320	protein arginine methyltransferase 6	.	1.49	6.7
PAK6	1119	27926	10	45	22	RBM19	Q9Y4C8	JHU14332	RNA binding motif protein 19	.	1.49	27
PAK6	1123	1411	1	45	3	RNH1	P13489	JHU13091	ribonuclease/angiogenin inhibitor 1	.	1.49	6.3
PAK6	1132	34891	12	79	11	SHCBP1L	Q9BZQ2-3	JHU16583	SHC binding and spindle associated 1 like	.	1.49	7.2
PAK6	1136	32593	12	7	17	SMOX	Q9NWM0	JHU12041	spermine oxidase	.	1.49	8.9
PAK6	1121	17812	7	5	20	STXBP4	Q6ZWJ1-2	JHU05836	syntaxin binding protein 4	.	1.49	4.9
PAK6	1131	34635	12	71	11	SZT2	Q5T011-7	JHU15875	SZT2 subunit of KICSTOR complex	.	1.49	8.2
PAK6	1139	25097	9	49	9	USP15	Q9Y4E8-2	JHU14702	ubiquitin specific peptidase 15	.	1.49	6.5
PAK6	1122	15195	6	15	27	VPS18		JHU06707	VPS18 core subunit of CORVET and HOPS complexes	.	1.49	14.6
PAK6	1125	14740	6	1	20	WIPI1	Q5MNZ9	JHU05847	WD repeat domain, phosphoinositide interacting 1	.	1.49	10.5
PAK6	1128	50523	19	19	27	ZNF829		JHU29232	zinc finger protein 829	.	1.49	27.7
PAK6	1145	13264	5	47	16	AATF	Q9NY61	JHU08640	apoptosis antagonizing transcription factor	.	1.48	20.8
PAK6	1142	38667	14	13	11	APITD1		JHU11619	centromere protein S	.	1.48	8.5
PAK6	1149	46740	16	81	20	CD248	Q9HCU0	JHU15884	CD248 molecule	.	1.48	15.1
PAK6	1147	15044	6	11	4	FANCL	Q9NW38	JHU06365	FA complementation group L	.	1.48	6.2
PAK6	1150	27802	10	41	26	GTF2A1	P52655	JHU13816	general transcription factor IIA subunit 1	.	1.48	8.9
PAK6	1143	38108	13	87	28	IARS	P41252	JHU29061	isoleucyl-tRNA synthetase	.	1.48	6.6
PAK6	1140	26243	9	85	3	NT5C3A	Q9H0P0-2	JHU04285	5'-nucleotidase, cytosolic IIIA	.	1.48	3.8
PAK6	1148	16992	6	71	32	PVRL1	Q15223-3	JHU10148	nectin cell adhesion molecule 1	.	1.48	10.4
PAK6	1151	12058	5	9	26	RDX	P35241	JHU06211	radixin	.	1.48	5.2
PAK6	1141	29974	11	17	22	SLAIN2_frag		JHU12424	SLAIN motif family member 2	.	1.48	13.6
PAK6	1146	1685	1	53	21	UTP4	Q969X6	JHU03382	UTP4 small subunit processome component	.	1.48	23.2
PAK6	1152	37763	13	77	3	UTP6	Q9NYH9	JHU14354	UTP6 small subunit processome component	.	1.48	5.7
PAK6	1144	40715	14	77	11	ZNF154	Q13106	JHU17867	zinc finger protein 154	.	1.48	46.3
PAK6	1153	22299	8	53	27	AARSD1	Q9BTE6-2	JHU08928	alanyl-tRNA synthetase domain containing 1	.	1.47	4.4
PAK6	1182	10953	4	67	9	ATAD2		JHU29118	ATPase family AAA domain containing 2	.	1.47	24.5
PAK6	1165	4036	2	35	4	CSRP2BP	Q9H8E8	JHU01167	lysine acetyltransferase 14	.	1.47	17.3
PAK6	1154	19663	7	63	15	DDX43	Q9NXZ2	JHU09623	DEAD-box helicase 43	.	1.47	5.9
PAK6	1163	16278	6	49	22	ELMOD3	Q96FG2	JHU08994	ELMO domain containing 3	.	1.47	8.5
PAK6	1175	19993	7	73	25	F9	P00740	JHU10589	coagulation factor IX	.	1.47	14.2
PAK6	1177	25615	9	65	15	FAM149B1		JHU15334	family with sequence similarity 149 member B1	.	1.47	12.2
PAK6	1159	8193	3	73	1	FGD3	Q5JSP0	JHU04833	FYVE, RhoGEF and PH domain containing 3	.	1.47	5.2
PAK6	1166	16454	6	55	6	FST	P19883	JHU09439	follistatin	.	1.47	7.5
PAK6	1169	2951	2	1	7	GPN3	Q9UHW5	JHU00293	GPN-loop GTPase 3	.	1.47	9.7
PAK6	1161	31243	11	57	11	GTSE1	Q9NYZ3	JHU15122	G2 and S-phase expressed 1	.	1.47	21.5
PAK6	1170	13379	5	51	3	GYS1	P13807	JHU08863	glycogen synthase 1	.	1.47	17.5
PAK6	1172	29058	10	81	2	HDAC6	Q9UBN7	JHU16417	histone deacetylase 6	.	1.47	5.4
PAK6	1168	14288	5	79	16	IL15	P40933-2	JHU10976	interleukin 15	.	1.47	4.5
PAK6	1174	30341	11	29	5	KCNJ14	Q9UNX9	JHU13062	potassium voltage-gated channel subfamily J member 14	.	1.47	11.5
PAK6	1157	26205	9	83	29	LPCAT4	Q643R3	JHU16483	lysophosphatidylcholine acyltransferase 4	.	1.47	26.2
PAK6	1178	26518	10	1	22	MCM7	P33993-3	JHU11660	minichromosome maintenance complex component 7	.	1.47	14.4
PAK6	1156	27649	10	37	1	MTFR1L	Q9H019	JHU14000	mitochondrial fission regulator 1 like	.	1.47	9.6
PAK6	1158	48411	17	41	27	MYO6		JHU30417	myosin VI	.	1.47	22.1
PAK6	1181	21021	8	13	29	PGPEP1	Q9NXJ5-2	JHU06679	pyroglutamyl-peptidase I	.	1.47	5.4
PAK6	1155	27099	10	19	27	PLSCR3	Q9NRY6	JHU12791	phospholipid scramblase 3	.	1.47	7.6
PAK6	1171	1432	1	45	24	PTP4A1	Q93096	JHU02949	protein tyrosine phosphatase 4A1	.	1.47	7.3
PAK6	1176	15431	6	23	7	RBFA	Q8N0V3	JHU07204	ribosome binding factor A	.	1.47	6.7
PAK6	1180	10184	4	43	8	RSG1	Q9BU20	JHU02795	ciliogenesis and planar polarity effector 2	.	1.47	8.1
PAK6	1179	9284	4	15	4	SDPR	O95810	JHU01044	caveolae associated protein 2	.	1.47	9
PAK6	1167	35477	13	5	21	Smarca2	Q6DIC0	JHU19939	Probable global transcription activator SNF2L2 (mouse protein)	.	1.47	15.9
PAK6	1164	15380	6	21	20	SPATA16	Q9BXB7	JHU06994	spermatogenesis associated 16	.	1.47	3.1
PAK6	1160	28805	10	73	5	USP21	Q9UK80	JHU16141	ubiquitin specific peptidase 21	.	1.47	23.4
PAK6	1162	30994	11	49	18	VPS41	P49754	JHU14897	VPS41 subunit of HOPS complex	.	1.47	19.1
PAK6	1173	44054	15	89	22	WDR41	Q9HAD4	JHU13108	WD repeat domain 41	.	1.47	12.2
PAK6	1183	12384	5	19	32	ALPK1		JHU07012	alpha kinase 1	.	1.46	13.4
PAK6	1188	12614	5	27	6	ASNS	P08243	JHU07683	asparagine synthetase (glutamine-hydrolyzing)	.	1.46	7.3
PAK6	1191	9165	4	11	13	C16orf58	Q96GQ5	JHU00684	chromosome 16 open reading frame 58	.	1.46	7.6
PAK6	1185	44619	16	15	11	CLCN7	P51798	JHU08657	chloride voltage-gated channel 7	.	1.46	15.1
PAK6	1201	4762	2	57	26	ENC1	O14682	JHU03494	ectodermal-neural cortex 1	.	1.46	15.7
PAK6	1187	30292	11	27	20	GAN	Q9H2C0	JHU13050	gigaxonin	.	1.46	12.8
PAK6	1193	15311	6	19	15	KRT4	P19013	JHU06953	keratin 4	.	1.46	14.5
PAK6	1196	25242	9	53	26	MYEF2	Q9P2K5	JHU14573	myelin expression factor 2	.	1.46	5
PAK6	1198	3404	2	15	12	NAP1L2	Q9ULW6	JHU00824	nucleosome assembly protein 1 like 2	.	1.46	14.2
PAK6	1186	23247	8	83	15	PATL2		JHU10841	PAT1 homolog 2	.	1.46	8
PAK6	1190	7949	3	65	13	PDP2	Q9P2J9	JHU04193	pyruvate dehyrogenase phosphatase catalytic subunit 2	.	1.46	20.2
PAK6	1195	9989	4	37	5	RABGGTA	Q92696	JHU02369	Rab geranylgeranyltransferase subunit alpha	.	1.46	21.1
PAK6	1192	48598	18	3	22	RUBCN	Q92622	JHU24647	rubicon autophagy regulator	.	1.46	14.8
PAK6	1189	46110	16	61	30	STOX1	Q6ZVD7	JHU18132	storkhead box 1	.	1.46	35.3
PAK6	1197	40927	14	83	31	STX19	Q8N4C7	JHU04210	syntaxin 19	.	1.46	10.9
PAK6	1200	20485	7	89	5	VGLL2	Q8N8G2	JHU11221	vestigial like family member 2	.	1.46	6.1
PAK6	1184	30164	11	23	20	WDR24	Q96S15-2	JHU12724	WD repeat domain 24	.	1.46	7.3
PAK6	1199	27164	10	21	28	ZBTB22	O15209	JHU13014	zinc finger and BTB domain containing 22	.	1.46	12
PAK6	1194	38273	14	1	1	ZNF583	Q96ND8	JHU19728	zinc finger protein 583	.	1.46	53.2
PAK6	1212	42965	15	55	21	AIM1	Q9Y4K1	JHU17690	crystallin beta-gamma domain containing 1	.	1.45	14.6
PAK6	1221	27161	10	21	25	ALDH16A1	Q8IZ83	JHU12828	aldehyde dehydrogenase 16 family member A1	.	1.45	5.6
PAK6	1222	33165	12	25	13	ANKS1B	Q7Z6G8-3	JHU13311	ankyrin repeat and sterile alpha motif domain containing 1B	.	1.45	6.5
PAK6	1220	13963	5	69	11	C1QL1	O75973	JHU10186	complement C1q like 1	.	1.45	6.1
PAK6	1206	718	1	23	14	CMSS1	Q9BQ75	JHU01275	cms1 ribosomal small subunit homolog	.	1.45	10.2
PAK6	1210	28886	10	75	22	DSTYK	Q6XUX3-3	JHU16227	dual serine/threonine and tyrosine protein kinase	.	1.45	9.1
PAK6	1225	35864	13	17	24	EEF1D	P29692-2	JHU12652	eukaryotic translation elongation factor 1 delta	.	1.45	9.5
PAK6	1216	6405	3	17	5	FNDC8	Q8TC99	JHU00806	fibronectin type III domain containing 8	.	1.45	4.3
PAK6	1205	12828	5	33	28	GPATCH3	Q96I76	JHU08004	G-patch domain containing 3	.	1.45	18.4
PAK6	1224	26068	9	79	20	HDAC6	Q9UBN7	JHU16417	histone deacetylase 6	.	1.45	8.8
PAK6	1231	17055	6	73	31	HP1BP3	Q5SSJ5	JHU10688	heterochromatin protein 1 binding protein 3	.	1.45	22.7
PAK6	1227	26961	10	15	17	KIAA0825	Q8IV33-2	JHU12359	KIAA0825	.	1.45	13.3
PAK6	1214	14108	5	73	28	LDHD	Q86WU2-2	JHU10694	lactate dehydrogenase D	.	1.45	4.7
PAK6	1207	1171	1	37	19	LGMN	Q99538	JHU02545	legumain	.	1.45	13
PAK6	1203	7255	3	43	23	MARS	P56192	JHU02744	methionyl-tRNA synthetase	.	1.45	7.8
PAK6	1213	27654	10	37	6	MORC2	Q9Y6X9-2	JHU14024	MORC family CW-type zinc finger 2	.	1.45	8.4
PAK6	1228	37836	13	79	12	NAE1	Q13564	JHU03949	NEDD8 activating enzyme E1 subunit 1	.	1.45	3.9
PAK6	1211	19587	7	61	3	NAT6	Q93015-2	JHU09659	N(alpha)-acetyltransferase 80, NatH catalytic subunit	.	1.45	3.4
PAK6	1202	6607	3	23	15	NAV1_frag		JHU01200	neuron navigator 1	.	1.45	13
PAK6	1209	43657	15	77	9	NMD3	Q96D46	JHU03424	NMD3 ribosome export adaptor	.	1.45	3.8
PAK6	1230	16967	6	71	7	PPEF1	O14829-2	JHU10336	protein phosphatase with EF-hand domain 1	.	1.45	12.4
PAK6	1215	12374	5	19	22	PPIP5K1	Q6PFW1	JHU07043	diphosphoinositol pentakisphosphate kinase 1	.	1.45	15.8
PAK6	1219	47645	17	17	29	PRKG1	Q13976-2	JHU25529	protein kinase cGMP-dependent 1	.	1.45	8.8
PAK6	1217	23006	8	75	30	SOX5	P35711-3	JHU10725	SRY-box 5	.	1.45	12.4
PAK6	1232	46880	16	85	32	SREK1	Q8WXA9	JHU10345	splicing regulatory glutamic acid and lysine rich protein 1	.	1.45	31.8
PAK6	1226	23563	9	1	11	THBS1	P07996	JHU11786	thrombospondin 1	.	1.45	33.9
PAK6	1208	13189	5	45	5	THOC1	Q96FV9	JHU08524	THO complex 1	.	1.45	6.4
PAK6	1218	18254	7	19	14	TSKU	Q8WUA8	JHU07100	tsukushi, small leucine rich proteoglycan	.	1.45	6.3
PAK6	1204	10505	4	53	9	TXNDC9	O14530-2	JHU03258	thioredoxin domain containing 9	.	1.45	4
PAK6	1223	20191	7	79	31	UBA3	Q8TBC4-2	JHU11125	ubiquitin like modifier activating enzyme 3	.	1.45	3.5
PAK6	1229	44424	16	9	8	ZNF35	P13682	JHU01247	zinc finger protein 35	.	1.45	23.8
PAK6	1235	9033	4	7	9	ABLIM3	O94929-2	JHU00482	actin binding LIM protein family member 3	.	1.44	9.6
PAK6	1241	26846	10	11	30	BRMS1L	Q5PSV4	JHU12162	BRMS1 like transcriptional repressor	.	1.44	14.2
PAK6	1240	42764	15	49	12	FIGN	Q5HY92	JHU18553	fidgetin, microtubule severing factor	.	1.44	10.3
PAK6	1234	9099	4	9	11	HAX1	O00165	JHU00616	HCLS1 associated protein X-1	.	1.44	13.9
PAK6	1239	40902	14	83	6	NDE1	Q9NXR1-2	JHU00337	nudE neurodevelopment protein 1	.	1.44	5.1
PAK6	1236	32471	12	3	23	PDE8A_frag		JHU11572	phosphodiesterase 8A	.	1.44	15.8
PAK6	1233	1745	1	55	17	PHB2	Q99623	JHU03612	prohibitin 2	.	1.44	12.5
PAK6	1237	16711	6	63	7	SCHIP1	Q9P0W5	JHU09963	IQCJ-SCHIP1 readthrough	.	1.44	9.3
PAK6	1238	16269	6	49	13	SDF2L1	Q9HCN8	JHU09193	stromal cell derived factor 2 like 1	.	1.44	9.2
PAK6	1258	31007	11	49	31	ALS2CL	Q60I27	JHU14808	ALS2 C-terminal like	.	1.43	12.4
PAK6	1260	41620	15	13	20	CDC16	Q13042	JHU01461	cell division cycle 16	.	1.43	8.4
PAK6	1257	8735	3	89	31	CREB3L4	Q8TEY5	JHU05674	cAMP responsive element binding protein 3 like 4	.	1.43	23.8
PAK6	1252	22860	8	71	12	DMD	P11532-7	JHU10000	dystrophin	.	1.43	6.1
PAK6	1256	11476	4	83	20	IL21R	Q9HBE5	JHU05037	interleukin 21 receptor	.	1.43	18.2
PAK6	1255	33948	12	49	28	KANSL1L	A0AUZ9	JHU14832	KAT8 regulatory NSL complex subunit 1 like	.	1.43	28.1
PAK6	1243	43217	15	63	17	KCTD2	Q14681	JHU17913	potassium channel tetramerization domain containing 2	.	1.43	5.1
PAK6	1249	14606	5	89	14	KIAA0430_frag		JHU11326	meiosis regulator and mRNA stability factor 1	.	1.43	6.5
PAK6	1251	12768	5	31	32	KJ902886		JHU07863		.	1.43	4.6
PAK6	1259	42522	15	41	26	MARK4	Q96L34-2	JHU17311	microtubule affinity regulating kinase 4	.	1.43	22.4
PAK6	1267	27854	10	43	14	MUC21	Q5SSG8	JHU14283	mucin 21, cell surface associated	.	1.43	8.4
PAK6	1250	19457	7	57	1	NGLY1	Q96IV0	JHU09463	N-glycanase 1	.	1.43	9.7
PAK6	1265	13015	5	39	23	NPTX2	P47972	JHU08116	neuronal pentraxin 2	.	1.43	14.1
PAK6	1246	31057	11	51	17	PPP3CB	P16298	JHU14679	protein phosphatase 3 catalytic subunit beta	.	1.43	4.7
PAK6	1266	52433	20	35	17	PURB	Q96QR8	JHU30062	purine rich element binding protein B	.	1.43	5.5
PAK6	1264	11588	4	87	4	RRAGB	Q5VZM2-2	JHU05636	Ras related GTP binding B	.	1.43	6.6
PAK6	1245	50375	19	15	7	SETD1A	O15047	JHU28995	SET domain containing 1A, histone lysine methyltransferase	.	1.43	13.7
PAK6	1242	40542	14	71	30	SH2B1		JHU01222	SH2B adaptor protein 1	.	1.43	3.3
PAK6	1244	17676	7	1	12	SMAD3	P84022	JHU05829	SMAD family member 3	.	1.43	6.5
PAK6	1253	3547	2	19	27	SPAG16	Q8N0X2-4	JHU01330	sperm associated antigen 16	.	1.43	12.6
PAK6	1263	26196	9	83	20	TRIM10	Q9UDY6-2	JHU16480	tripartite motif containing 10	.	1.43	11.7
PAK6	1254	48521	18	1	9	TTC39A	Q5SRH9-2	JHU24665	tetratricopeptide repeat domain 39A	.	1.43	6.1
PAK6	1262	41682	15	15	18	WDR92	Q96MX6-2	JHU15338	WD repeat domain 92	.	1.43	22
PAK6	1247	24969	9	45	9	ZCCHC8	Q6NZY4	JHU14357	zinc finger CCHC-type containing 8	.	1.43	9.2
PAK6	1261	8712	3	89	8	ZNF358	Q9NW07	JHU05563	zinc finger protein 358	.	1.43	16.7
PAK6	1248	28827	10	73	27	ZNF876P	Q49A33	JHU16209	zinc finger protein 876, pseudogene	.	1.43	25.6
PAK6	1293	9227	4	13	11	AP1AR	Q63HQ0-2	JHU00980	adaptor related protein complex 1 associated regulatory protein	.	1.42	11.9
PAK6	1286	9565	4	23	29	ASNS	P08243	JHU01258	asparagine synthetase (glutamine-hydrolyzing)	.	1.42	8.1
PAK6	1282	12503	5	23	23	BTRC	Q9Y297	JHU06923	beta-transducin repeat containing E3 ubiquitin protein ligase	.	1.42	18
PAK6	1271	23892	9	11	20	CAMKK2	Q96RR4-5	JHU11916	calcium/calmodulin dependent protein kinase kinase 2	.	1.42	6
PAK6	1295	25688	9	67	24	CD248	Q9HCU0	JHU15884	CD248 molecule	.	1.42	12.2
PAK6	1296	10700	4	59	12	DFFA	O00273	JHU03491	DNA fragmentation factor subunit alpha	.	1.42	3.8
PAK6	1280	39060	14	25	20	DGKK	Q5KSL6	JHU19379	diacylglycerol kinase kappa	.	1.42	4.1
PAK6	1273	27480	10	31	24	EARS2	Q5JPH6	JHU13619	glutamyl-tRNA synthetase 2, mitochondrial	.	1.42	7
PAK6	1284	34328	12	61	24	EFCAB13		JHU15492	EF-hand calcium binding domain 13	.	1.42	6
PAK6	1278	7703	3	57	23	EFTUD2	Q15029	JHU03493	elongation factor Tu GTP binding domain containing 2	.	1.42	3.7
PAK6	1285	29441	11	1	1	EPHA3	P29320-2	JHU11742	EPH receptor A3	.	1.42	8.3
PAK6	1268	32601	12	7	25	FAM45A	Q6NSW5	JHU12090	family with sequence similarity 45 member B, pseudogene	.	1.42	4.3
PAK6	1291	6362	3	15	26	FAM81A	Q8TBF8	JHU00804	family with sequence similarity 81 member A	.	1.42	8.1
PAK6	1270	25174	9	51	22	FRK	P42685	JHU14645	fyn related Src family tyrosine kinase	.	1.42	8.8
PAK6	1294	47326	17	7	30	FSCN3	Q9NQT6	JHU07705	fascin actin-bundling protein 3	.	1.42	13.1
PAK6	1288	24538	9	31	26	GPIHBP1	Q8IV16	JHU13453	glycosylphosphatidylinositol anchored high density lipoprotein binding protein 1	.	1.42	11.7
PAK6	1269	11329	4	79	1	GTSE1	Q9NYZ3	JHU05221	G2 and S-phase expressed 1	.	1.42	23.4
PAK6	1274	37717	13	75	21	MANBA	O00462	JHU08597	mannosidase beta	.	1.42	26.6
PAK6	1292	18516	7	27	20	MBOAT1_frag	Q6ZNC8-3	JHU07635	membrane bound O-acyltransferase domain containing 1	.	1.42	5.5
PAK6	1297	46364	16	69	28	MCM7	P33993	JHU05414	minichromosome maintenance complex component 7	.	1.42	11.8
PAK6	1277	34775	12	75	23	MLST8	Q9BVC4	JHU16086	MTOR associated protein, LST8 homolog	.	1.42	8.7
PAK6	1281	5512	2	81	8	MTUS2	Q5JR59-3	JHU05128	microtubule associated scaffold protein 2	.	1.42	9.5
PAK6	1275	25627	9	65	27	OLIG2	Q13516	JHU15443	oligodendrocyte transcription factor 2	.	1.42	9.1
PAK6	1283	34698	12	73	10	PPP2R3C	Q969Q6-2	JHU16371	protein phosphatase 2 regulatory subunit B''gamma	.	1.42	5.2
PAK6	1279	11924	5	5	20	PSMA3	P25788	JHU05813	proteasome subunit alpha 3	.	1.42	3.2
PAK6	1272	12737	5	31	1	RGS20	O76081-6	JHU07939	regulator of G protein signaling 20	.	1.42	4.3
PAK6	1287	7691	3	57	11	TEX2_frag		JHU03730	testis expressed 2	.	1.42	6.2
PAK6	1276	29583	11	5	15	TIRAP	P58753	JHU11597	TIR domain containing adaptor protein	.	1.42	5.7
PAK6	1290	16475	6	55	27	UBE2N	P61088	JHU09402	ubiquitin conjugating enzyme E2 N	.	1.42	3.5
PAK6	1289	9998	4	37	14	WDR25	Q64LD2-2	JHU02492	WD repeat domain 25	.	1.42	8.2
PAK6	1327	52547	20	39	3	ABTB2		JHU30373	ankyrin repeat and BTB domain containing 2	.	1.41	23.6
PAK6	1298	3286	2	11	22	ANKRD22	Q5VYY1	JHU00486	ankyrin repeat domain 22	.	1.41	5.9
PAK6	1310	46209	16	65	1	ASB15	Q8WXK1	JHU17968	ankyrin repeat and SOCS box containing 15	.	1.41	10.6
PAK6	1303	18631	7	31	7	C1R	P00736	JHU07976	complement C1r	.	1.41	20.1
PAK6	1338	13527	5	55	23	C9orf43	Q8TAL5	JHU09238	chromosome 9 open reading frame 43	.	1.41	23.5
PAK6	1311	15247	6	17	15	CAMKV	Q8NCB2	JHU06536	CaM kinase like vesicle associated	.	1.41	4.3
PAK6	1336	1035	1	33	11	CCT3	P49368	JHU02124	chaperonin containing TCP1 subunit 3	.	1.41	6.5
PAK6	1306	4826	2	59	26	CDH11	P55287	JHU03482	cadherin 11	.	1.41	23.7
PAK6	1314	5640	2	85	8	COPS2	P61201	JHU05489	COP9 signalosome subunit 2	.	1.41	5.2
PAK6	1323	30729	11	41	9	CPA1	P15085	JHU13899	carboxypeptidase A1	.	1.41	4.8
PAK6	1340	29454	11	1	14	CT55	Q8WUE5-2	JHU11632	cancer/testis antigen 55	.	1.41	4.3
PAK6	1316	12445	5	21	29	DDX11	Q96FC9-3	JHU07029	DEAD/H-box helicase 11	.	1.41	20
PAK6	1307	10961	4	67	17	DNAJC18	Q9H819	JHU04341	DnaJ heat shock protein family (Hsp40) member C18	.	1.41	17.3
PAK6	1315	29519	11	3	15	DPPA4	Q7L190	JHU11541	developmental pluripotency associated 4	.	1.41	13
PAK6	1318	46602	16	77	10	DRC3	Q9H069-2	JHU07631	dynein regulatory complex subunit 3	.	1.41	12.6
PAK6	1324	41052	14	87	28	DTNA	Q9Y4J8-14	JHU24820	dystrobrevin alpha	.	1.41	5.2
PAK6	1339	28178	10	53	18	FAM109B	Q6ICB4	JHU14830	PH domain containing endocytic trafficking adaptor 2	.	1.41	7
PAK6	1317	13461	5	53	21	GGA2	Q9UJY4	JHU09155	golgi associated, gamma adaptin ear containing, ARF binding protein 2	.	1.41	3.8
PAK6	1300	44370	16	7	18	GNE	Q9Y223	JHU10302	glucosamine (UDP-N-acetyl)-2-epimerase/N-acetylmannosamine kinase	.	1.41	5.2
PAK6	1335	30044	11	19	28	HDAC6	Q9UBN7	JHU12955	histone deacetylase 6	.	1.41	22.9
PAK6	1313	48732	18	7	28	HK2	P52789	JHU00137	hexokinase 2	.	1.41	3.9
PAK6	1332	4552	2	51	8	IL15	P40933	JHU03215	interleukin 15	.	1.41	4.9
PAK6	1299	11214	4	75	14	INPP1	P49441	JHU04745	inositol polyphosphate-1-phosphatase	.	1.41	4.3
PAK6	1319	5918	3	1	30	IP6K1	Q92551	JHU00324	inositol hexakisphosphate kinase 1	.	1.41	5.2
PAK6	1304	29275	10	87	27	IQCA1	Q86XH1	JHU07622	IQ motif containing with AAA domain 1	.	1.41	41.8
PAK6	1330	40159	14	59	31	IRS4	O14654	JHU17729	insulin receptor substrate 4	.	1.41	11.9
PAK6	1337	23562	9	1	10	LOC101928917		JHU11843		.	1.41	14
PAK6	1308	42831	15	51	15	MARCKS	P29966	JHU18576	myristoylated alanine rich protein kinase C substrate	.	1.41	4.2
PAK6	1301	15197	6	15	29	MAST1		JHU06657		.	1.41	15.3
PAK6	1326	27731	10	39	19	NPLOC4	Q8TAT6	JHU14027	NPL4 homolog, ubiquitin recognition factor	.	1.41	4.7
PAK6	20565	4166	2	39	6	PAGR1	Q9BTK6	JHU02510	PAXIP1 associated glutamate rich protein 1	.	1.41	6.6
PAK6	1331	13399	5	51	23	PCED1A	Q9H1Q7	JHU08858	PC-esterase domain containing 1A	.	1.41	20.2
PAK6	1305	38683	14	13	27	PLA2G6	O60733-2	JHU06889	phospholipase A2 group VI	.	1.41	9.2
PAK6	1321	13469	5	53	29	QRSL1	Q9H0R6	JHU08993	glutaminyl-tRNA amidotransferase subunit QRSL1	.	1.41	9.9
PAK6	1329	38495	14	7	31	RBM39	Q14498	JHU14236	RNA binding motif protein 39	.	1.41	24.8
PAK6	1320	14555	5	87	27	THAP8	Q8NA92	JHU11307	THAP domain containing 8	.	1.41	15.6
PAK6	1328	5256	2	73	8	THUMPD1	Q9NXG2	JHU04784	THUMP domain containing 1	.	1.41	3.3
PAK6	1312	33952	12	49	32	TRAPPC10	P48553	JHU14698	trafficking protein particle complex 10	.	1.41	30.1
PAK6	1334	19014	7	43	6	UBA1	P22314	JHU08727	ubiquitin like modifier activating enzyme 1	.	1.41	3.8
PAK6	1333	2818	1	89	2	UROD	P06132	JHU05466	uroporphyrinogen decarboxylase	.	1.41	3.8
PAK6	1309	2761	1	87	9	WDR19	Q8NEZ3-2	JHU05559	WD repeat domain 19	.	1.41	8.2
PAK6	1325	30170	11	23	26	WWTR1	Q9GZV5	JHU12725	WW domain containing transcription regulator 1	.	1.41	6.3
PAK6	1322	24586	9	33	10	XYLB	O75191	JHU13783	xylulokinase	.	1.41	8
PAK6	1302	42521	15	41	25	ZFP41	Q8N8Y5	JHU16784	ZFP41 zinc finger protein	.	1.41	19.4
PAK6	1349	43855	15	83	15	ACO1	P21399	JHU03940	aconitase 1	.	1.4	3.2
PAK6	1347	27909	10	45	5	ADRBK2		JHU14172	G protein-coupled receptor kinase 3	.	1.4	11
PAK6	1342	16146	6	45	18	BIRC7	Q96CA5	JHU08740	baculoviral IAP repeat containing 7	.	1.4	3.9
PAK6	1343	38863	14	19	15	BPIFB4	P59827-2	JHU18979	BPI fold containing family B member 4	.	1.4	14.7
PAK6	1341	672	1	21	32	CAP2	P40123	JHU01277	cyclase associated actin cytoskeleton regulatory protein 2	.	1.4	6.6
PAK6	1348	17822	7	5	30	FRMD3	A2A2Y4-4	JHU06083	FERM domain containing 3	.	1.4	7
PAK6	1344	51724	20	13	12	NO66	Q9H6W3	JHU12838	ribosomal oxygenase 1	.	1.4	18.2
PAK6	1351	37142	13	57	22	PADI6	Q6TGC4	JHU17566	peptidyl arginine deiminase 6	.	1.4	5.2
PAK6	1346	38984	14	23	8	RSPO1	Q2MKA7	JHU19140	R-spondin 1	.	1.4	16.8
PAK6	1345	26690	10	7	2	TNFSF14	O43557-2	JHU11981	TNF superfamily member 14	.	1.4	9
PAK6	1350	10331	4	47	27	WDR18	Q9BV38	JHU02871	WD repeat domain 18	.	1.4	11.7
PAK6	1358	28059	10	49	27	ADRBK1	P25098	JHU14618	G protein-coupled receptor kinase 2	.	1.39	9
PAK6	1357	28359	10	59	7	ARHGAP15	Q53QZ3	JHU15194	Rho GTPase activating protein 15	.	1.39	33.9
PAK6	1369	44291	16	5	3	Bhlhe22	Q8C6A8	JHU19562	Class E basic helix-loop-helix protein 22 (mouse protein)	.	1.39	13.7
PAK6	1368	24333	9	25	13	C8orf46	Q8TAG6	JHU13323	vexin	.	1.39	20.8
PAK6	1365	17567	6	89	31	CCBL1	Q16773-3	JHU11436	kynurenine aminotransferase 1	.	1.39	7.8
PAK6	1384	19077	7	45	5	CCIN	Q13939	JHU08458	calicin	.	1.39	22.7
PAK6	1378	31043	11	51	3	CSF3	P09919	JHU14535	colony stimulating factor 3	.	1.39	10.7
PAK6	1361	12700	5	29	28	DDIAS	Q8IXT1	JHU07330	DNA damage induced apoptosis suppressor	.	1.39	4.1
PAK6	1363	30741	11	41	21	DPPA2	Q7Z7J5	JHU14103	developmental pluripotency associated 2	.	1.39	15.1
PAK6	1373	17951	7	9	31	EDN3	P14138-3	JHU06452	endothelin 3	.	1.39	5.5
PAK6	1377	30811	11	43	27	EXOC5	O00471	JHU14298	exocyst complex component 5	.	1.39	7.1
PAK6	1374	17288	6	81	8	EXOG	Q9Y2C4	JHU10873	exo/endonuclease G	.	1.39	7.8
PAK6	1372	4752	2	57	16	FCER1A	P12319	JHU03683	Fc fragment of IgE receptor Ia	.	1.39	9.2
PAK6	1385	27671	10	37	23	GFM1	Q96RP9	JHU13814	G elongation factor mitochondrial 1	.	1.39	9.7
PAK6	1359	19669	7	63	21	GRK5	P34947	JHU09920	G protein-coupled receptor kinase 5	.	1.39	7.3
PAK6	1375	28060	10	49	28	INTS4	Q96HW7	JHU14845	integrator complex subunit 4	.	1.39	13
PAK6	1383	24928	9	43	32	KLHL1	Q9NR64	JHU14312	kelch like family member 1	.	1.39	11.3
PAK6	1370	44371	16	7	19	LPL	P06858	JHU03510	lipoprotein lipase	.	1.39	16.1
PAK6	1379	44994	16	27	2	MAP3K10	Q02779	JHU19400	mitogen-activated protein kinase kinase kinase 10	.	1.39	22.1
PAK6	1355	19848	7	69	8	MMP13	P45452	JHU10132	matrix metallopeptidase 13	.	1.39	12.9
PAK6	1354	29138	10	83	18	NCAPH	Q15003	JHU05238	non-SMC condensin I complex subunit H	.	1.39	3.5
PAK6	1360	42320	15	35	16	NCKIPSD	Q9NZQ3	JHU12684	NCK interacting protein with SH3 domain	.	1.39	6.1
PAK6	1353	46598	16	77	6	NUTM2G	Q5VZR2-2	JHU19285	NUT family member 2G	.	1.39	5.7
PAK6	1362	43735	15	79	23	POGK	Q9P215	JHU10714	pogo transposable element derived with KRAB domain	.	1.39	6.1
PAK6	1356	17682	7	1	18	RABGAP1L	Q5R372-2	JHU06114	RAB GTPase activating protein 1 like	.	1.39	7.5
PAK6	1381	16207	6	47	15	RBM42	Q9BTD8-2	JHU08491	RNA binding motif protein 42	.	1.39	5.1
PAK6	1376	31382	11	61	22	RPSA	P08865	JHU15455	ribosomal protein SA	.	1.39	5.9
PAK6	1382	19870	7	69	30	RUNX1T1	Q06455-2	JHU10342	RUNX1 partner transcriptional co-repressor 1	.	1.39	9.4
PAK6	1364	51484	20	5	28	SRGAP3	O43295	JHU25738	SLIT-ROBO Rho GTPase activating protein 3	.	1.39	9.3
PAK6	1371	45444	16	41	4	TGIF2LY	Q8IUE0	JHU16776	TGFB induced factor homeobox 2 like Y-linked	.	1.39	4.8
PAK6	1367	39324	14	33	28	TLK1	Q9UKI8	JHU17279	tousled like kinase 1	.	1.39	6.6
PAK6	1352	8665	3	87	25	USP2	O75604-3	JHU05656	ubiquitin specific peptidase 2	.	1.39	5.4
PAK6	1366	40608	14	73	32	ZFYVE16	Q7Z3T8-3	JHU08734	zinc finger FYVE-type containing 16	.	1.39	6
PAK6	1380	19803	7	67	27	ZNF565	Q8N9K5-2	JHU10171	zinc finger protein 565	.	1.39	43.7
PAK6	1398	12432	5	21	16	38231	O43236	JHU07104	septin 4	.	1.38	9.3
PAK6	1392	8648	3	87	8	ACADL	P28330	JHU05475	acyl-CoA dehydrogenase long chain	.	1.38	14.8
PAK6	1388	13259	5	47	11	ACTR1A	P61163	JHU08645	actin related protein 1A	.	1.38	9.6
PAK6	1403	30168	11	23	24	AGAP2	Q99490-2	JHU12842	ArfGAP with GTPase domain, ankyrin repeat and PH domain 2	.	1.38	7.7
PAK6	1412	48523	18	1	11	ANP32C	O43423	JHU25691	acidic nuclear phosphoprotein 32 family member C	.	1.38	11.5
PAK6	1391	23174	8	81	6	BEX5	Q5H9J7	JHU10997	brain expressed X-linked 5	.	1.38	2.6
PAK6	1402	16474	6	55	26	C14orf80	Q86SX3-4	JHU09230	tubulin epsilon and delta complex 1	.	1.38	7.5
PAK6	1400	14227	5	77	19	CERCAM	Q5T4B2-2	JHU10581	cerebral endothelial cell adhesion molecule	.	1.38	15.9
PAK6	1397	35483	13	5	27	CLP1	Q92989	JHU19735	cleavage and polyadenylation factor I subunit 1	.	1.38	3.6
PAK6	1386	51159	19	39	23	COPG1	Q9Y678	JHU30389	coatomer protein complex subunit gamma 1	.	1.38	15.8
PAK6	1393	10400	4	49	32	CRTAC1		JHU03192	cartilage acidic protein 1	.	1.38	8.5
PAK6	1387	13391	5	51	15	DHX58	Q96C10	JHU08878	DExH-box helicase 58	.	1.38	13.9
PAK6	1406	45594	16	45	26	DRC7	Q8IY82	JHU18165	dynein regulatory complex subunit 7	.	1.38	8.7
PAK6	1389	13470	5	53	30	EPB41L1	Q9H4G0-2	JHU08576	erythrocyte membrane protein band 4.1 like 1	.	1.38	9.8
PAK6	1404	6346	3	15	10	FIP1L1	Q6UN15-4	JHU01087	factor interacting with PAPOLA and CPSF1	.	1.38	6.1
PAK6	1394	24656	9	35	16	GLRX3	O76003	JHU13683	glutaredoxin 3	.	1.38	3.6
PAK6	1411	21262	8	21	14	IARS2	Q9NSE4	JHU07046	isoleucyl-tRNA synthetase 2, mitochondrial	.	1.38	9.4
PAK6	1405	27727	10	39	15	KLF7	O75840	JHU13822	Kruppel like factor 7	.	1.38	18.4
PAK6	1401	8983	4	5	23	MAP3K6	O95382-2	JHU18855	mitogen-activated protein kinase kinase kinase 6	.	1.38	20
PAK6	1399	17099	6	75	11	MPP5	Q8N3R9	JHU10617	membrane palmitoylated protein 5	.	1.38	4.1
PAK6	1407	24210	9	21	18	N6AMT2	Q8WVE0	JHU12977	EEF1A lysine methyltransferase 1	.	1.38	3.8
PAK6	1395	13648	5	59	16	NOL4L	Q96MY1-2	JHU09419	nucleolar protein 4 like	.	1.38	4.6
PAK6	1396	28623	10	67	15	PLEKHG6	Q3KR16	JHU15734	pleckstrin homology and RhoGEF domain containing G6	.	1.38	23.2
PAK6	1410	42516	15	41	20	PRKD1	Q15139	JHU17313	protein kinase D1	.	1.38	8.4
PAK6	1409	11909	5	5	5	RSPH3	Q86UC2	JHU05820	radial spoke head 3	.	1.38	19
PAK6	1390	21710	8	35	14	SEC16B	Q96JE7-2	JHU07820	SEC16 homolog B, endoplasmic reticulum export factor	.	1.38	18.2
PAK6	1408	49607	18	35	7	TPH2	Q8IWU9	JHU29783	tryptophan hydroxylase 2	.	1.38	7.1
PAK6	1424	35229	12	89	29	ANXA10	Q9UJ72	JHU04900	annexin A10	.	1.37	7.3
PAK6	1423	19150	7	47	14	EPB41L1	Q9H4G0-2	JHU08576	erythrocyte membrane protein band 4.1 like 1	.	1.37	10.2
PAK6	1413	41359	15	5	15	Lin28a	Q8K3Y3	JHU19586	Protein lin-28 homolog A (mouse protein)	.	1.37	3.8
PAK6	1422	2697	1	85	9	NT5DC2	Q9H857-3	JHU05522	5'-nucleotidase domain containing 2	.	1.37	17.8
PAK6	1416	9817	4	31	25	P3H2	Q8IVL5-2	JHU02160	prolyl 3-hydroxylase 2	.	1.37	18.1
PAK6	1418	22738	8	67	18	PDXDC1	Q6P996	JHU10332	pyridoxal dependent decarboxylase domain containing 1	.	1.37	6.6
PAK6	1420	30474	11	33	10	PGM5	Q15124	JHU13753	phosphoglucomutase 5	.	1.37	7.7
PAK6	1425	4998	2	65	6	RFX4	Q33E94-3	JHU04105	regulatory factor X4	.	1.37	15
PAK6	1415	23302	8	85	6	RNF34	Q969K3-2	JHU11396	ring finger protein 34	.	1.37	8.5
PAK6	1417	31006	11	49	30	SNAP91	O60641	JHU14884	synaptosome associated protein 91	.	1.37	6.4
PAK6	1414	41672	15	15	8	SUV39H1	O43463	JHU04781	suppressor of variegation 3-9 homolog 1	.	1.37	21.6
PAK6	1421	34002	12	51	18	SYTL2	Q9HCH5-12	JHU14888	synaptotagmin like 2	.	1.37	8.4
PAK6	1419	9888	4	33	32	XAB2	Q9HCS7	JHU02110	XPA binding protein 2	.	1.37	26.4
PAK6	1452	43924	15	85	20	ACTN4	O43707	JHU07106	actinin alpha 4	.	1.36	3
PAK6	1442	2838	1	89	22	ATP6V1B2	P21281	JHU05480	ATPase H+ transporting V1 subunit B2	.	1.36	14.4
PAK6	1441	51733	20	13	21	ECD	O95905	JHU19814	ecdysoneless cell cycle regulator	.	1.36	8.7
PAK6	1444	8005	3	67	5	EEF1D	P29692	JHU04251	eukaryotic translation elongation factor 1 delta	.	1.36	5.2
PAK6	1435	36827	13	47	27	EEFSEC	P57772-2	JHU18260	eukaryotic elongation factor, selenocysteine-tRNA specific	.	1.36	16
PAK6	1443	6100	3	7	20	ELP6	Q0PNE2	JHU00470	elongator acetyltransferase complex subunit 6	.	1.36	14.6
PAK6	1457	12554	5	25	10	FXN	Q16595	JHU07331	frataxin	.	1.36	33.6
PAK6	1448	31123	11	53	19	GAB2	Q9UQC2	JHU14748	GRB2 associated binding protein 2	.	1.36	14.2
PAK6	1433	28745	10	71	9	HAL	P42357	JHU15797	histidine ammonia-lyase	.	1.36	6.9
PAK6	1454	4639	2	53	31	HNRNPD	Q14103-3	JHU03396	heterogeneous nuclear ribonucleoprotein D	.	1.36	2.8
PAK6	1429	20933	8	11	5	KIAA0226L	Q9H714-3	JHU06157	rubicon like autophagy enhancer	.	1.36	9.9
PAK6	1446	20738	8	5	2	KPNA5	O15131	JHU05795	karyopherin subunit alpha 5	.	1.36	11.4
PAK6	1440	46355	16	69	19	KRT8		JHU02543	keratin 8	.	1.36	3.2
PAK6	1427	46228	16	65	20	LAMC3	Q9Y6N6	JHU17822	laminin subunit gamma 3	.	1.36	26.6
PAK6	1434	45332	16	37	20	MAP3K10	Q02779	JHU17308	mitogen-activated protein kinase kinase kinase 10	.	1.36	18
PAK6	1428	26394	9	89	26	MCM5	P33992	JHU03984	minichromosome maintenance complex component 5	.	1.36	15.4
PAK6	1432	17048	6	73	24	MGAT4B	Q9UQ53-3	JHU10615	alpha-1,3-mannosyl-glycoprotein 4-beta-N-acetylglucosaminyltransferase B	.	1.36	10.5
PAK6	1460	32389	12	1	5	MYOD1	P15172	JHU11568	myogenic differentiation 1	.	1.36	5.9
PAK6	1439	43926	15	85	22	NELL2	Q99435	JHU12886	neural EGFL like 2	.	1.36	24.7
PAK6	1426	42783	15	49	31	OPLAH	O14841	JHU18792	5-oxoprolinase, ATP-hydrolysing	.	1.36	5.2
PAK6	1436	22807	8	69	23	PADI4	Q9UM07	JHU10033	peptidyl arginine deiminase 4	.	1.36	5.6
PAK6	1431	49993	19	3	9	PDC	P20941-2	JHU24510	phosducin	.	1.36	6.1
PAK6	1453	16918	6	69	22	PTPDC1	A2A3K4	JHU10145	protein tyrosine phosphatase domain containing 1	.	1.36	8.2
PAK6	1458	5446	2	79	6	RFX3	P48380	JHU05254	regulatory factor X3	.	1.36	12.9
PAK6	1461	31568	11	67	16	RNF220	Q5VTB9	JHU15874	ring finger protein 220	.	1.36	5.1
PAK6	1445	13653	5	59	21	SEC23IP	Q9Y6Y8	JHU09577	SEC23 interacting protein	.	1.36	11.6
PAK6	1449	27921	10	45	17	SECISBP2L	Q93073-2	JHU14308	SECIS binding protein 2 like	.	1.36	24.2
PAK6	1450	7196	3	41	28	SF3B3	Q15393-3	JHU02670	splicing factor 3b subunit 3	.	1.36	6.7
PAK6	1451	31435	11	63	11	SPAG16	Q8N0X2	JHU15563	sperm associated antigen 16	.	1.36	14.3
PAK6	1447	9743	4	29	15	TCAP	O15273	JHU01625	titin-cap	.	1.36	8.5
PAK6	1430	5199	2	71	15	TCEA2	Q15560	JHU04308	transcription elongation factor A2	.	1.36	7
PAK6	1438	29978	11	17	26	TLE3	Q04726-4	JHU12337	TLE family member 3, transcriptional corepressor	.	1.36	11.2
PAK6	1455	29084	10	81	28	VWA3B	Q502W6-3	JHU01784	von Willebrand factor A domain containing 3B	.	1.36	21.3
PAK6	1456	31068	11	51	28	ZCRB1	Q8TBF4	JHU14899	zinc finger CCHC-type and RNA binding motif containing 1	.	1.36	5.8
PAK6	1437	41092	14	89	4	ZDHHC5	Q9C0B5-2	JHU22781	zinc finger DHHC-type containing 5	.	1.36	10.9
PAK6	1459	41426	15	7	18	ZNF383	Q8NA42	JHU11513	zinc finger protein 383	.	1.36	36.7
PAK6	1475	14165	5	75	21	ATG16L1	Q676U5	JHU10658	autophagy related 16 like 1	.	1.35	18.4
PAK6	1466	33226	12	27	10	C16orf73		JHU13318	meiosis specific with OB-fold	.	1.35	4.9
PAK6	1469	21338	8	23	26	CYTH3	O43739	JHU06981	cytohesin 3	.	1.35	4.3
PAK6	1467	33417	12	33	9	DNAJB5	O75953	JHU13520	DnaJ heat shock protein family (Hsp40) member B5	.	1.35	12.1
PAK6	1474	13071	5	41	15	FSIP1	Q8NA03	JHU07906	fibrous sheath interacting protein 1	.	1.35	11.7
PAK6	1463	24662	9	35	22	HEMGN	Q9BXL5	JHU13532	hemogen	.	1.35	8.1
PAK6	1462	11472	4	83	16	KIAA0226L	Q9H714-1	JHU05193	rubicon like autophagy enhancer	.	1.35	10
PAK6	1476	42634	15	45	10	PDE6B	P35913	JHU18489	phosphodiesterase 6B	.	1.35	15.5
PAK6	1472	36878	13	49	14	PHKA1	P46020-2	JHU19555	phosphorylase kinase regulatory subunit alpha 1	.	1.35	13.3
PAK6	1465	39187	14	29	19	RAB41	Q5JT25	JHU16902	RAB41, member RAS oncogene family	.	1.35	6.8
PAK6	1464	29074	10	81	18	TLE1	Q04724	JHU01912	TLE family member 1, transcriptional corepressor	.	1.35	10.1
PAK6	1468	44551	16	13	7	TSPAN4		JHU14892	tetraspanin 4	.	1.35	17.1
PAK6	1473	24606	9	33	30	USP48	Q86UV5	JHU13781	ubiquitin specific peptidase 48	.	1.35	7.4
PAK6	1470	5198	2	71	14	ZNF397	Q8NF99-2	JHU04415	zinc finger protein 397	.	1.35	10.2
PAK6	1471	19915	7	71	11	ZNF550	Q7Z398	JHU10269	zinc finger protein 550	.	1.35	23.9
PAK6	1501	27676	10	37	28	AIFM2	Q9BRQ8	JHU14077	apoptosis inducing factor mitochondria associated 2	.	1.34	5.5
PAK6	1506	38296	14	1	24	CCT4	P50991	JHU19708	chaperonin containing TCP1 subunit 4	.	1.34	3.5
PAK6	1504	10762	4	61	10	CPQ	Q9Y646	JHU04195	carboxypeptidase Q	.	1.34	7.4
PAK6	1486	29964	11	17	12	DDX11	Q96FC9	JHU12279	DEAD/H-box helicase 11	.	1.34	20.1
PAK6	1484	19275	7	51	11	DNAJB8	Q8NHS0	JHU09045	DnaJ heat shock protein family (Hsp40) member B8	.	1.34	4.6
PAK6	1481	47562	17	15	10	EPG5	Q9HCE0	JHU25794	ectopic P-granules autophagy protein 5 homolog	.	1.34	12.7
PAK6	1497	16081	6	43	17	GALE	Q14376	JHU08583	UDP-galactose-4-epimerase	.	1.34	3
PAK6	1480	13459	5	53	19	GBA2	Q9HCG7	JHU09057	glucosylceramidase beta 2	.	1.34	12.4
PAK6	1483	40514	14	71	2	GTF2H2C	Q6P1K8	JHU16306	GTF2H2 family member C	.	1.34	6.7
PAK6	1478	27355	10	27	27	GTF3C2	Q8WUA4-2	JHU13145	general transcription factor IIIC subunit 2	.	1.34	19.9
PAK6	1509	46489	16	73	25	HDLBP	Q00341	JHU19812	high density lipoprotein binding protein	.	1.34	10.6
PAK6	1494	16466	6	55	18	IPMK	Q8NFU5	JHU09547	inositol polyphosphate multikinase	.	1.34	9.8
PAK6	1503	18309	7	21	5	JUP	P14923	JHU06950	junction plakoglobin	.	1.34	11
PAK6	1493	13585	5	57	17	KLHL23	Q8NBE8	JHU09357	kelch like family member 23	.	1.34	7.7
PAK6	1489	45068	16	29	12	LAMB3	Q13751	JHU19395	laminin subunit beta 3	.	1.34	17.2
PAK6	1492	18115	7	15	3	M0R1X1		JHU06623		.	1.34	4.9
PAK6	1512	24733	9	37	29	MFAP4	P55083	JHU13944	microfibril associated protein 4	.	1.34	11.2
PAK6	1507	46937	16	87	25	MMP2	P08253	JHU00239	matrix metallopeptidase 2	.	1.34	6.5
PAK6	1482	35423	13	3	31	NCOA3	Q9Y6Q9	JHU19919	nuclear receptor coactivator 3	.	1.34	6.3
PAK6	1511	31640	11	69	24	NUBP1	P53384-2	JHU15922	nucleotide binding protein 1	.	1.34	2.7
PAK6	1479	5268	2	73	20	OLFM2	O95897	JHU04663	olfactomedin 2	.	1.34	14.9
PAK6	1510	2843	1	89	27	PFKFB3	Q16875	JHU05527	6-phosphofructo-2-kinase/fructose-2,6-biphosphatase 3	.	1.34	2.9
PAK6	1499	50125	19	7	13	PIK3AP1	Q6ZUJ8	JHU20748	phosphoinositide-3-kinase adaptor protein 1	.	1.34	8.9
PAK6	1498	51586	20	9	2	POTEG	Q6S5H5	JHU25886	POTE ankyrin domain family member G	.	1.34	6.6
PAK6	1495	28171	10	53	11	PPIA	P62937	JHU14774	peptidylprolyl isomerase A	.	1.34	2.9
PAK6	1508	38605	14	11	13	RTN2	O75298-2	JHU14879	reticulon 2	.	1.34	3.9
PAK6	1505	27338	10	27	10	RUBCN		JHU13348	rubicon autophagy regulator	.	1.34	10.6
PAK6	1502	3296	2	11	32	S100A13	Q99584	JHU00557	S100 calcium binding protein A13	.	1.34	6.1
PAK6	1491	42692	15	47	4	SLBP	Q14493	JHU18406	stem-loop binding protein	.	1.34	11.8
PAK6	1485	25244	9	53	28	SLC25A15	Q9Y619	JHU14882	solute carrier family 25 member 15	.	1.34	7.1
PAK6	1500	7059	3	37	19	SPIN2B	Q99865	JHU02579	spindlin family member 2A	.	1.34	9.9
PAK6	1496	8663	3	87	23	STRAP	Q9Y3F4	JHU05456	serine/threonine kinase receptor associated protein	.	1.34	5.7
PAK6	1513	18716	7	33	28	TCP11L2	Q8N4U5	JHU08048	t-complex 11 like 2	.	1.34	7
PAK6	1487	48074	17	31	10	TH		JHU30247	tyrosine hydroxylase	.	1.34	4.7
PAK6	1477	21083	8	15	27	USP16	Q9Y5T5-2	JHU06704	ubiquitin specific peptidase 16	.	1.34	12.6
PAK6	1488	38357	14	3	21	ZBTB21	Q9ULJ3	JHU19877	zinc finger and BTB domain containing 21	.	1.34	11.8
PAK6	1490	4496	2	49	16	ZNF10	P21506	JHU03358	zinc finger protein 10	.	1.34	44.4
PAK6	1523	17303	6	81	23	CENPU	Q71F23	JHU10794	centromere protein U	.	1.33	18.6
PAK6	1514	15643	6	29	27	CEP85	Q6P2H3-3	JHU07413	centrosomal protein 85	.	1.33	4.8
PAK6	1520	37846	13	79	22	DGKA	P23743	JHU06933	diacylglycerol kinase alpha	.	1.33	7.2
PAK6	1521	3732	2	25	20	FDPS	P14324	JHU01577	farnesyl diphosphate synthase	.	1.33	8.3
PAK6	1516	47703	17	19	23	GIGYF1	O75420	JHU25773	GRB10 interacting GYF protein 1	.	1.33	13.7
PAK6	1515	8449	3	81	1	IFT57	Q9NWB7	JHU05228	intraflagellar transport 57	.	1.33	14
PAK6	1517	44564	16	13	20	PDK3	Q15120	JHU00063	pyruvate dehydrogenase kinase 3	.	1.33	8
PAK6	1518	17948	7	9	28	RPAIN	Q86UA6	JHU06501	RPA interacting protein	.	1.33	3.7
PAK6	1522	46722	16	81	2	SCRN2	Q96FV2	JHU15368	secernin 2	.	1.33	4.2
PAK6	1519	8707	3	89	3	SERPINI2	O75830	JHU05450	serpin family I member 2	.	1.33	3.6
PAK6	1524	24657	9	35	17	WDR37	Q9Y2I8	JHU13584	WD repeat domain 37	.	1.33	19.6
PAK6	1562	3486	2	17	30	AGA	P20933	JHU01058	aspartylglucosaminidase	.	1.32	6.4
PAK6	1555	31560	11	67	8	BC101016_frag		JHU15776		.	1.32	5.5
PAK6	1549	17541	6	89	5	BCL7B	Q9BQE9-3	JHU11139	BAF chromatin remodeling complex subunit BCL7B	.	1.32	3.8
PAK6	1547	22613	8	63	21	CAMKK2	Q96RR4-3	JHU09901	calcium/calmodulin dependent protein kinase kinase 2	.	1.32	3.1
PAK6	1543	43868	15	83	28	CCDC8	Q9H0W5	JHU01935	coiled-coil domain containing 8	.	1.32	9.6
PAK6	1551	46852	16	85	4	CDK11B	P21127-10	JHU19459	cyclin dependent kinase 11B	.	1.32	20.8
PAK6	1527	26892	10	13	12	CENPB	P07199	JHU12269	centromere protein B	.	1.32	37.1
PAK6	1534	5010	2	65	18	CHRNA1		JHU04147	cholinergic receptor nicotinic alpha 1 subunit	.	1.32	15.3
PAK6	1533	651	1	21	11	CPSF3	Q9UKF6	JHU01361	cleavage and polyadenylation specific factor 3	.	1.32	7.1
PAK6	1546	8667	3	87	27	FAM90A1	Q86YD7	JHU05500	family with sequence similarity 90 member A1	.	1.32	7.2
PAK6	1532	30995	11	49	19	GGTLC1	Q9BX51	JHU14750	gamma-glutamyltransferase light chain 1	.	1.32	7.7
PAK6	1535	40859	14	81	27	HIF1A	Q16665-2	JHU11262	hypoxia inducible factor 1 subunit alpha	.	1.32	13.5
PAK6	1528	24604	9	33	28	KCNAB1	Q14722-3	JHU13741	potassium voltage-gated channel subfamily A member regulatory beta subunit 1	.	1.32	5.6
PAK6	1529	139	1	5	11	KCNS3	Q9BQ31	JHU00233	potassium voltage-gated channel modifier subfamily S member 3	.	1.32	16.5
PAK6	1542	11423	4	81	31	KLHDC4	Q8TBB5-2	JHU05325	kelch domain containing 4	.	1.32	19.8
PAK6	1539	33678	12	41	14	KNG1	P01042-2	JHU13938	kininogen 1	.	1.32	5
PAK6	1566	30484	11	33	20	LAX1	Q8IWV1	JHU13449	lymphocyte transmembrane adaptor 1	.	1.32	11.1
PAK6	1564	51660	20	11	12	LCHN	A4D1U4	JHU25874	KIAA1147	.	1.32	8.2
PAK6	1558	11353	4	79	25	MAPK14	Q16539	JHU05234	mitogen-activated protein kinase 14	.	1.32	4.7
PAK6	1544	38406	14	5	6	Mbd4	Q9Z2D7	JHU19750	Methyl-CpG-binding domain protein 4 (mouse protein)	.	1.32	17.1
PAK6	1526	21904	8	41	16	MRPL1	Q9BYD6	JHU08312	mitochondrial ribosomal protein L1	.	1.32	6.3
PAK6	1550	41731	15	17	3	MRTO4	Q9UKD2	JHU02065	MRT4 homolog, ribosome maturation factor	.	1.32	5
PAK6	1554	38278	14	1	6	NACC1	Q96RE7	JHU19704	nucleus accumbens associated 1	.	1.32	5
PAK6	1565	49945	19	1	25	NES	P48681	JHU25614	nestin	.	1.32	9.9
PAK6	1536	42564	15	43	4	NGEF	Q8N5V2	JHU18388	neuronal guanine nucleotide exchange factor	.	1.32	8.2
PAK6	1552	21892	8	41	4	NXF2	Q9GZY0	JHU08316	nuclear RNA export factor 2	.	1.32	20.9
PAK6	1541	45399	16	39	23	PAK3	O75914-2	JHU17312	p21 (RAC1) activated kinase 3	.	1.32	3.3
PAK6	1563	8581	3	85	5	PCSK2	P16519	JHU05436	proprotein convertase subtilisin/kexin type 2	.	1.32	20.3
PAK6	1560	44681	16	17	9	PPIE	Q9UNP9	JHU04290	peptidylprolyl isomerase E	.	1.32	3.3
PAK6	1530	43784	15	81	8	PTPN20	Q4JDL3	JHU19558	protein tyrosine phosphatase non-receptor type 20	.	1.32	9.6
PAK6	1525	23442	8	89	18	PUF60	Q9UHX1	JHU11495	poly(U) binding splicing factor 60	.	1.32	4.1
PAK6	1537	23378	8	87	18	RGN	Q15493	JHU11488	regucalcin	.	1.32	6.9
PAK6	1561	46278	16	67	6	RRAGA	Q7L523	JHU00277	Ras related GTP binding A	.	1.32	6.1
PAK6	1548	43524	15	73	4	RSPH1	Q8WYR4	JHU16908	radial spoke head component 1	.	1.32	6.1
PAK6	1540	44738	16	19	2	SPACA7	Q96KW9	JHU19056	sperm acrosome associated 7	.	1.32	4
PAK6	1553	13786	5	63	26	TANK	Q92844	JHU09682	TRAF family member associated NFKB activator	.	1.32	3.7
PAK6	1545	13192	5	45	8	TTC16	Q8NEE8	JHU08633	tetratricopeptide repeat domain 16	.	1.32	33.5
PAK6	1556	29141	10	83	21	UBA3	Q8TBC4	JHU01917	ubiquitin like modifier activating enzyme 3	.	1.32	3.3
PAK6	1557	8326	3	77	6	UCHL3	P15374	JHU04887	ubiquitin C-terminal hydrolase L3	.	1.32	2.8
PAK6	1559	17171	6	77	19	UXT	Q9UBK9	JHU10645	ubiquitously expressed prefoldin like chaperone	.	1.32	9.7
PAK6	1538	46792	16	83	8	VPS35	Q96QK1	JHU07675	VPS35 retromer complex component	.	1.32	9.5
PAK6	1531	17747	7	3	19	YPEL3	P61236-2	JHU06044	yippee like 3	.	1.32	7.3
PAK6	1575	33310	12	29	30	ALKBH2	Q6NS38	JHU13309	alkB homolog 2, alpha-ketoglutarate dependent dioxygenase	.	1.31	9
PAK6	1576	27798	10	41	22	BC007394_frag		JHU13946		.	1.31	3.5
PAK6	1586	14748	6	1	28	CD6	P30203	JHU06067	CD6 molecule	.	1.31	7.9
PAK6	1569	51654	20	11	6	CIB3	Q96Q77	JHU27969	calcium and integrin binding family member 3	.	1.31	4.3
PAK6	1584	36099	13	25	3	CTDP1	Q9Y5B0	JHU19376	CTD phosphatase subunit 1	.	1.31	4.9
PAK6	1574	27595	10	35	11	FAM131A	Q6UXB0	JHU13626	family with sequence similarity 131 member A	.	1.31	12.2
PAK6	1570	13772	5	63	12	GUCD1	Q96NT3	JHU09614	guanylyl cyclase domain containing 1	.	1.31	3.1
PAK6	1578	4186	2	39	26	KEAP1	Q14145	JHU02347	kelch like ECH associated protein 1	.	1.31	4.2
PAK6	1573	13193	5	45	9	LPIN1	Q14693	JHU08594	lipin 1	.	1.31	17.5
PAK6	1568	8734	3	89	30	MDH1B	Q5I0G3-3	JHU05697	malate dehydrogenase 1B	.	1.31	7
PAK6	1588	34637	12	71	13	MYRIP	Q8NFW9	JHU16013	myosin VIIA and Rab interacting protein	.	1.31	15.2
PAK6	1585	12640	5	27	32	NDRG1	Q92597	JHU07452	N-myc downstream regulated 1	.	1.31	3.1
PAK6	1567	31644	11	69	28	OCRL	Q01968-2	JHU16017	OCRL inositol polyphosphate-5-phosphatase	.	1.31	8.9
PAK6	1581	16470	6	55	22	PDPK1	O15530-4	JHU09375	3-phosphoinositide dependent protein kinase 1	.	1.31	8
PAK6	1583	30617	11	37	25	PITHD1	Q9GZP4	JHU13990	PITH domain containing 1	.	1.31	2.9
PAK6	1571	46816	16	83	32	PTRF	Q6NZI2	JHU09958	caveolae associated protein 1	.	1.31	12.4
PAK6	1577	15497	6	25	9	RNF213	Q63HN8-5	JHU07444	ring finger protein 213	.	1.31	10.7
PAK6	1582	14088	5	73	8	SLC4A1AP	Q9BWU0	JHU10547	solute carrier family 4 member 1 adaptor protein	.	1.31	5.3
PAK6	1572	12559	5	25	15	SLITRK4	Q8IW52	JHU07661	SLIT and NTRK like family member 4	.	1.31	2.9
PAK6	1589	46339	16	69	3	TSPY3	P0CV98	JHU10609	testis specific protein Y-linked 3	.	1.31	4.5
PAK6	1579	16415	6	53	31	UNC5CL	Q8IV45	JHU09212	unc-5 family C-terminal like	.	1.31	6.8
PAK6	1580	15688	6	31	8	ZDHHC5	Q9C0B5-2	JHU07870	zinc finger DHHC-type containing 5	.	1.31	16.4
PAK6	1587	11139	4	73	3	ZNF655	Q8N720-2	JHU04703	zinc finger protein 655	.	1.31	6.3
PAK6	1626	17056	6	73	32	ARHGAP29	Q52LW3	JHU10465	Rho GTPase activating protein 29	.	1.3	12.2
PAK6	1594	13206	5	45	22	ASMTL	O95671	JHU08546	acetylserotonin O-methyltransferase like	.	1.3	3
PAK6	1590	3349	2	13	21	BAG1	Q99933-3	JHU01064	BCL2 associated athanogene 1	.	1.3	5.2
PAK6	1629	12556	5	25	12	C1orf101	Q5SY80-2	JHU07592	catsper channel auxiliary subunit epsilon	.	1.3	2.9
PAK6	1614	4813	2	59	13	C3orf14	Q9HBI5	JHU03765	chromosome 3 open reading frame 14	.	1.3	9.9
PAK6	1620	15635	6	29	19	CCDC57	Q2TAC2-2	JHU07501	coiled-coil domain containing 57	.	1.3	9
PAK6	1618	40972	14	85	12	CCDC71	Q8IV32	JHU07594	coiled-coil domain containing 71	.	1.3	39.9
PAK6	1615	25308	9	55	28	CDCA7L	Q96GN5-2	JHU15203	cell division cycle associated 7 like	.	1.3	16
PAK6	1606	50069	19	5	21	DCLK2	Q8N568	JHU25807	doublecortin like kinase 2	.	1.3	15.8
PAK6	1624	37333	13	63	21	DOPEY2	Q9Y3R5	JHU18068	DOP1 leucine zipper like protein B	.	1.3	16.8
PAK6	1603	40215	14	61	23	DPPA3	Q6W0C5	JHU17798	developmental pluripotency associated 3	.	1.3	5
PAK6	1617	11791	5	1	15	IFT52	Q9Y366	JHU05791	intraflagellar transport 52	.	1.3	9.4
PAK6	1599	6401	3	17	1	KPNA6	O60684	JHU01009	karyopherin subunit alpha 6	.	1.3	12.3
PAK6	1602	22924	8	73	12	LARP1	Q6PKG0-3	JHU10405	La ribonucleoprotein domain family member 1	.	1.3	19.9
PAK6	1604	27918	10	45	14	LGR6	Q9HBX8-1	JHU14315	leucine rich repeat containing G protein-coupled receptor 6	.	1.3	24.9
PAK6	1591	38465	14	7	1	MCRS1	Q96EZ8	JHU08019	microspherule protein 1	.	1.3	20.3
PAK6	1607	16845	6	67	13	MTHFD1	P11586	JHU10328	methylenetetrahydrofolate dehydrogenase, cyclohydrolase and formyltetrahydrofolate synthetase 1	.	1.3	3.9
PAK6	1598	27030	10	17	22	NFAM1	Q8NET5	JHU12410	NFAT activating protein with ITAM motif 1	.	1.3	22.5
PAK6	1627	13651	5	59	19	NG_004831.4_frag		JHU09432		.	1.3	4
PAK6	1612	16341	6	51	21	NUBP2	Q9Y5Y2	JHU09176	nucleotide binding protein 2	.	1.3	3.4
PAK6	1608	17222	6	79	6	PHACTR1	Q9C0D0	JHU11002	phosphatase and actin regulator 1	.	1.3	9.8
PAK6	1601	4549	2	51	5	PLEKHS1		JHU03080	pleckstrin homology domain containing S1	.	1.3	5.7
PAK6	1592	46229	16	65	21	PREX1	Q8TCU6	JHU18118	phosphatidylinositol-3,4,5-trisphosphate dependent Rac exchange factor 1	.	1.3	20.9
PAK6	1593	46750	16	81	30	RABL2B	Q9UNT1	JHU01415	RAB, member of RAS oncogene family like 2B	.	1.3	4.5
PAK6	1605	12118	5	11	22	RGS19	P49795	JHU06319	regulator of G protein signaling 19	.	1.3	2.6
PAK6	1600	19872	7	69	32	RINT1	Q6NUQ1	JHU10151	RAD50 interactor 1	.	1.3	13.6
PAK6	1610	30048	11	19	32	RNASEH2A	O75792	JHU12802	ribonuclease H2 subunit A	.	1.3	6.3
PAK6	1619	3023	2	3	15	RPS6KL1	Q9Y6S9-2	JHU00075	ribosomal protein S6 kinase like 1	.	1.3	8
PAK6	1595	7427	3	49	3	SYNDIG1	Q9H7V2	JHU03084	synapse differentiation inducing 1	.	1.3	14.7
PAK6	1613	25934	9	75	14	TESPA1	A2RU30-3	JHU16200	thymocyte expressed, positive selection associated 1	.	1.3	10.4
PAK6	1625	10528	4	53	32	TFB1M	Q8WVM0	JHU03253	transcription factor B1, mitochondrial	.	1.3	10.7
PAK6	1616	48539	18	1	27	TGS1	Q96RS0	JHU24688	trimethylguanosine synthase 1	.	1.3	11.9
PAK6	1623	29069	10	81	13	TLE1	Q04724	JHU01912	TLE family member 1, transcriptional corepressor	.	1.3	9.9
PAK6	1611	44808	16	21	8	TMEM190	Q8WZ59	JHU19150	transmembrane protein 190	.	1.3	4.2
PAK6	1609	23577	9	1	25	VAC14	Q08AM6	JHU11793	VAC14 component of PIKFYVE complex	.	1.3	5.2
PAK6	1621	31813	11	75	5	WDR90	Q96KV7-7	JHU16145	WD repeat domain 90	.	1.3	6.2
PAK6	1622	12571	5	25	27	XPNPEP3	Q9NQH7	JHU07484	X-prolyl aminopeptidase 3	.	1.3	9.6
PAK6	1628	10195	4	43	19	ZNF330	Q9Y3S2	JHU02976	zinc finger protein 330	.	1.3	24.9
PAK6	1596	11870	5	3	30	ZNF436	Q9C0F3	JHU10363	zinc finger protein 436	.	1.3	20.3
PAK6	1597	22411	8	57	11	ZNF597	Q96LX8	JHU09501	zinc finger protein 597	.	1.3	12.9
PAK6	1647	30880	11	45	32	AGO1	Q9UL18	JHU14296	argonaute RISC component 1	.	1.29	23
PAK6	1631	20620	8	1	12	ARHGEF16	Q5VV41-2	JHU05765	Rho guanine nucleotide exchange factor 16	.	1.29	4.4
PAK6	1634	46494	16	73	30	BECN1	Q14457	JHU00972	beclin 1	.	1.29	7.8
PAK6	1644	5021	2	65	29	CPSF7	Q8N684	JHU04072	cleavage and polyadenylation specific factor 7	.	1.29	8
PAK6	1635	3150	2	7	14	FAM126A	Q9BYI3	JHU00516	family with sequence similarity 126 member A	.	1.29	35.8
PAK6	1636	40977	14	85	17	FGF9	P31371	JHU18901	fibroblast growth factor 9	.	1.29	18.1
PAK6	1650	14809	6	3	25	IFIH1	Q9BYX4-2	JHU06000	interferon induced with helicase C domain 1	.	1.29	2.2
PAK6	1639	13855	5	65	31	IFNG	P01579	JHU09924	interferon gamma	.	1.29	13.2
PAK6	1642	18004	7	11	20	KIF16B_frag		JHU06158	kinesin family member 16B	.	1.29	7
PAK6	1646	16095	6	43	31	MACROD1	Q9BQ69	JHU08786	mono-ADP ribosylhydrolase 1	.	1.29	10.4
PAK6	1641	20374	7	85	22	MAP2	P11137-2	JHU11280	microtubule associated protein 2	.	1.29	5.7
PAK6	1651	22484	8	59	20	MTMR8	Q96EF0	JHU09273	myotubularin related protein 8	.	1.29	12.3
PAK6	1645	8705	3	89	1	PPM1K	Q8N3J5	JHU05631	protein phosphatase, Mg2+/Mn2+ dependent 1K	.	1.29	25.8
PAK6	1649	13655	5	59	23	PRADC1	Q9BSG0	JHU09236	protease associated domain containing 1	.	1.29	6.9
PAK6	1630	11405	4	81	13	SLC30A6_frag		JHU05357	solute carrier family 30 member 6	.	1.29	10.6
PAK6	1648	14092	5	73	12	TAPT1	Q6NXT6	JHU10451	transmembrane anterior posterior transformation 1	.	1.29	4.5
PAK6	1640	24534	9	31	22	TCN1	P20061	JHU13574	transcobalamin 1	.	1.29	11.2
PAK6	1638	45276	16	35	28	TLK1	Q9UKI8	JHU17279	tousled like kinase 1	.	1.29	7.8
PAK6	1637	1739	1	55	11	TRIM74	Q86UV6-2	JHU03736	tripartite motif containing 74	.	1.29	7.6
PAK6	1632	47627	17	17	11	USP13	Q92995	JHU21064	ubiquitin specific peptidase 13	.	1.29	9
PAK6	1633	10262	4	45	22	ZCCHC7	Q8N3Z6-2	JHU02875	zinc finger CCHC-type containing 7	.	1.29	10.6
PAK6	1643	41369	15	5	25	ZNF454	Q8N9F8	JHU19790	zinc finger protein 454	.	1.29	42
PAK6	1670	6088	3	7	8	ACCS	Q96QU6	JHU00543	1-aminocyclopropane-1-carboxylate synthase homolog (inactive)	.	1.28	5.8
PAK6	1668	17669	7	1	5	ATAT1	Q5SQI0-2	JHU05772	alpha tubulin acetyltransferase 1	.	1.28	27.6
PAK6	1664	46487	16	73	23	C11orf49	Q9H6J7	JHU02410	chromosome 11 open reading frame 49	.	1.28	4
PAK6	1682	27089	10	19	17	C1QBP	Q07021	JHU12740	complement C1q binding protein	.	1.28	13.9
PAK6	1653	20295	7	83	7	C8G	P07360	JHU11055	complement C8 gamma chain	.	1.28	6.6
PAK6	1662	15695	6	31	15	CCDC88C		JHU07720	coiled-coil domain containing 88C	.	1.28	4.9
PAK6	1660	9993	4	37	9	CITED1	Q99966	JHU02424	Cbp/p300 interacting transactivator with Glu/Asp rich carboxy-terminal domain 1	.	1.28	5
PAK6	1672	32853	12	15	21	DGUOK		JHU12565	deoxyguanosine kinase	.	1.28	12.6
PAK6	1655	5252	2	73	4	DPH3	Q96FX2	JHU04824	diphthamide biosynthesis 3	.	1.28	2.6
PAK6	1667	27550	10	33	30	DPP8	Q6V1X1	JHU13720	dipeptidyl peptidase 8	.	1.28	9.2
PAK6	1673	40963	14	85	3	FLII	Q13045	JHU08581	FLII actin remodeling protein	.	1.28	24.9
PAK6	1663	33100	12	23	12	GSN	P06396	JHU12662	gelsolin	.	1.28	4.3
PAK6	1680	24258	9	23	2	GYS1	P13807-2	JHU12663	glycogen synthase 1	.	1.28	16.9
PAK6	1679	17347	6	83	3	LINC00928_frag		JHU10844	long intergenic non-protein coding RNA 928	.	1.28	4
PAK6	1657	19482	7	57	26	LOXL4	Q96JB6	JHU09269	lysyl oxidase like 4	.	1.28	20.3
PAK6	1669	15900	6	37	28	MAMDC2_frag	Q7Z304-2	JHU08404	MAM domain containing 2	.	1.28	7.9
PAK6	1674	28240	10	55	16	MBD3	O95983	JHU15148	methyl-CpG binding domain protein 3	.	1.28	14.8
PAK6	1675	35529	13	7	9	MPPED2	Q15777	JHU03035	metallophosphoesterase domain containing 2	.	1.28	3.5
PAK6	1654	20192	7	79	32	NCF4	Q15080	JHU10904	neutrophil cytosolic factor 4	.	1.28	5.8
PAK6	1665	35548	13	7	28	NEUROG3	Q9Y4Z2	JHU15631	neurogenin 3	.	1.28	12.2
PAK6	1656	8020	3	67	20	NT5C3A	Q9H0P0-2	JHU04285	5'-nucleotidase, cytosolic IIIA	.	1.28	2.9
PAK6	1659	4506	2	49	26	PDHA2	P29803	JHU03129	pyruvate dehydrogenase E1 alpha 2 subunit	.	1.28	10.8
PAK6	1652	31904	11	77	32	PIPSL	A2A3N6	JHU16224	PIP5K1A and PSMD4 like (pseudogene)	.	1.28	8.3
PAK6	1677	23107	8	79	3	PPP2R2B	Q00005-6	JHU10803	protein phosphatase 2 regulatory subunit Bbeta	.	1.28	17.8
PAK6	1661	5920	3	1	32	PRKD2	Q9BZL6	JHU10541	protein kinase D2	.	1.28	8.7
PAK6	1671	11347	4	79	19	RNF10	Q8N5U6	JHU05255	ring finger protein 10	.	1.28	39
PAK6	1681	41624	15	13	24	SH3BGR	P55822	JHU09966	SH3 domain binding glutamate rich protein	.	1.28	6.2
PAK6	1666	13449	5	53	9	SPTLC2	O15270	JHU09005	serine palmitoyltransferase long chain base subunit 2	.	1.28	25.1
PAK6	1678	28041	10	49	9	TCAF1	Q9Y4C2	JHU14657	TRPM8 channel associated factor 1	.	1.28	6.7
PAK6	1658	4699	2	55	27	UBE2Q1_frag		JHU03638	ubiquitin conjugating enzyme E2 Q1	.	1.28	8.9
PAK6	1683	41796	15	19	4	VWA8	A3KMH1-2	JHU19205	von Willebrand factor A domain containing 8	.	1.28	4.9
PAK6	1676	24287	9	23	31	YBX2	Q9Y2T7	JHU13013	Y-box binding protein 2	.	1.28	9.1
PAK6	1686	6159	3	9	15	C1QTNF1	Q9BXJ1	JHU00492	C1q and TNF related 1	.	1.27	12.9
PAK6	1702	22473	8	59	9	C6orf89	Q6UWU4-2	JHU09325	chromosome 6 open reading frame 89	.	1.27	6
PAK6	1688	27029	10	17	21	CAPN10	Q9HC96	JHU12558	calpain 10	.	1.27	16.2
PAK6	1694	24067	9	17	3	CCDC14	Q49A88-2	JHU12267	coiled-coil domain containing 14	.	1.27	8
PAK6	1707	15626	6	29	10	CEP97	Q8IW35	JHU07345	centrosomal protein 97	.	1.27	8.7
PAK6	1687	17667	7	1	3	COG3	Q96JB2-2	JHU05773	component of oligomeric golgi complex 3	.	1.27	4.2
PAK6	1690	36128	13	25	32	DAPK1	P53355	JHU19464	death associated protein kinase 1	.	1.27	14.9
PAK6	1696	45578	16	45	10	EGFL6	Q8IUX8	JHU18449	EGF like domain multiple 6	.	1.27	10.2
PAK6	1691	4547	2	51	3	ERCC6L2		JHU03086	ERCC excision repair 6 like 2	.	1.27	13.1
PAK6	1706	50078	19	5	30	FANCA	O15360	JHU25853	FA complementation group A	.	1.27	17.6
PAK6	1697	30094	11	21	14	FSD1	Q9BTV5	JHU12756	fibronectin type III and SPRY domain containing 1	.	1.27	4.7
PAK6	1692	8462	3	81	14	GATA1	P15976-2	JHU05119	GATA binding protein 1	.	1.27	8.3
PAK6	1701	29521	11	3	17	GET4	Q7L5D6	JHU11625	guided entry of tail-anchored proteins factor 4	.	1.27	24.9
PAK6	1700	3331	2	13	3	GTF3C6	Q969F1	JHU00785	general transcription factor IIIC subunit 6	.	1.27	5.2
PAK6	1709	43789	15	81	13	HAUS4	Q9H6D7	JHU02028	HAUS augmin like complex subunit 4	.	1.27	6
PAK6	1693	39633	14	43	17	KARS	Q15046	JHU18283	lysyl-tRNA synthetase	.	1.27	5.5
PAK6	1684	17987	7	11	3	KIF16B	Q96L93	JHU14627	kinesin family member 16B	.	1.27	5.9
PAK6	1705	28510	10	63	30	MAGEB3	O15480	JHU15626	MAGE family member B3	.	1.27	19.2
PAK6	1695	9413	4	19	5	MUT	P22033	JHU01199	methylmalonyl-CoA mutase	.	1.27	24
PAK6	1698	9867	4	33	11	OXNAD1	Q96HP4	JHU02174	oxidoreductase NAD binding domain containing 1	.	1.27	7.3
PAK6	1703	44311	16	5	23	Rb1	P13405	JHU19597	Retinoblastoma-associated protein (mouse protein)	.	1.27	11.4
PAK6	1704	46090	16	61	10	STOX1	Q6ZVD7	JHU18132	storkhead box 1	.	1.27	36.9
PAK6	1710	45340	16	37	28	TFIP11	Q9UBB9	JHU17394	tuftelin interacting protein 11	.	1.27	10.7
PAK6	1699	29910	11	15	22	TOMM40	O96008-2	JHU12431	translocase of outer mitochondrial membrane 40	.	1.27	13.8
PAK6	1685	28184	10	53	24	TULP4	Q9NRJ4-2	JHU14800	TUB like protein 4	.	1.27	14.8
PAK6	1689	37958	13	83	6	TXN2	Q99757	JHU01053	thioredoxin 2	.	1.27	6
PAK6	1708	29955	11	17	3	WDR66		JHU12344	WD repeat domain 66	.	1.27	16.2
PAK6	1745	3099	2	5	27	ACP6	Q9NPH0	JHU00100	acid phosphatase 6, lysophosphatidic	.	1.26	6.6
PAK6	1736	4572	2	51	28	ADCK4	Q96D53-2	JHU03364	coenzyme Q8B	.	1.26	11.1
PAK6	1740	34332	12	61	28	AP1G1	O43747	JHU15580	adaptor related protein complex 1 subunit gamma 1	.	1.26	11.3
PAK6	1733	36826	13	47	26	BANK1	Q8NDB2-3	JHU18156	B cell scaffold protein with ankyrin repeats 1	.	1.26	23
PAK6	1731	32147	11	85	19	BSPRY	Q5W0U4-2	JHU13892	B-box and SPRY domain containing	.	1.26	3.8
PAK6	1712	14852	6	5	4	CCDC60	Q8IWA6	JHU05973	coiled-coil domain containing 60	.	1.26	26.4
PAK6	1715	29527	11	3	23	CNOT7	Q9UIV1	JHU11611	CCR4-NOT transcription complex subunit 7	.	1.26	12.8
PAK6	1743	4484	2	49	4	CPXCR1	Q8N123	JHU03285	CPX chromosome region candidate 1	.	1.26	10.7
PAK6	1728	46672	16	79	16	CREM	Q03060-24	JHU14384	cAMP responsive element modulator	.	1.26	28.1
PAK6	1742	31825	11	75	17	DSTYK	Q6XUX3-2	JHU16226	dual serine/threonine and tyrosine protein kinase	.	1.26	10.6
PAK6	1746	15699	6	31	19	FSIP1	Q8NA03	JHU07906	fibrous sheath interacting protein 1	.	1.26	10.9
PAK6	1716	40771	14	79	3	FSTL4	Q6MZW2-3	JHU01957	follistatin like 4	.	1.26	12.8
PAK6	1721	22300	8	53	28	GDAP1L1	Q96MZ0	JHU09154	ganglioside induced differentiation associated protein 1 like 1	.	1.26	6
PAK6	1723	5319	2	75	7	GNB1	P62873	JHU04932	G protein subunit beta 1	.	1.26	12.9
PAK6	1734	41032	14	87	8	GPCPD1	Q9NPB8	JHU14686	glycerophosphocholine phosphodiesterase 1	.	1.26	2.7
PAK6	1713	9881	4	33	25	GSDMD	P57764	JHU02145	gasdermin D	.	1.26	18.7
PAK6	1714	11464	4	83	8	HMCES	Q96FZ2	JHU05099	5-hydroxymethylcytosine binding, ES cell specific	.	1.26	3.9
PAK6	1727	29890	11	15	2	HTRA4	P83105	JHU12292	HtrA serine peptidase 4	.	1.26	7.8
PAK6	1719	19468	7	57	12	IDH3G	P51553	JHU09263	isocitrate dehydrogenase (NAD(+)) 3 gamma	.	1.26	10.7
PAK6	1748	31253	11	57	21	IGHG1	P01857	JHU15224	immunoglobulin heavy constant gamma 1 (G1m marker)	.	1.26	4.4
PAK6	1724	31499	11	65	11	IQUB	Q8NA54-2	JHU15520	IQ motif and ubiquitin domain containing	.	1.26	11.1
PAK6	1729	46999	16	89	23	MAP3K14	Q99558	JHU07060	mitogen-activated protein kinase kinase kinase 14	.	1.26	21.1
PAK6	1720	26079	9	79	31	MDFI	Q99750	JHU02061	MyoD family inhibitor	.	1.26	3.9
PAK6	1750	17482	6	87	10	MMP8	P22894	JHU11474	matrix metallopeptidase 8	.	1.26	7.8
PAK6	1718	13069	5	41	13	MSH4	O15457	JHU08408	mutS homolog 4	.	1.26	20.9
PAK6	1717	10434	4	51	2	MYO1D		JHU03125	myosin ID	.	1.26	8.6
PAK6	1737	27930	10	45	26	NUP107	P57740	JHU14224	nucleoporin 107	.	1.26	14.5
PAK6	1747	8854	4	1	22	PIP4K2C	Q8TBX8	JHU00151	phosphatidylinositol-5-phosphate 4-kinase type 2 gamma	.	1.26	6.6
PAK6	1744	44251	16	3	27	POU2AF1	Q16633	JHU19676	POU class 2 homeobox associating factor 1	.	1.26	9
PAK6	1749	24650	9	35	10	PSMB8	P28062	JHU13761	proteasome subunit beta 8	.	1.26	10.4
PAK6	1722	33164	12	25	12	SHC3	Q92529	JHU13095	SHC adaptor protein 3	.	1.26	16.8
PAK6	1711	17695	7	1	31	SHC4	Q6S5L8	JHU06121	SHC adaptor protein 4	.	1.26	4.6
PAK6	1735	42444	15	39	12	SRMS	Q9H3Y6	JHU17317	src-related kinase lacking C-terminal regulatory tyrosine and N-terminal myristylation sites	.	1.26	8.4
PAK6	1730	7115	3	39	11	SRSF6	Q13247	JHU02571	serine and arginine rich splicing factor 6	.	1.26	15
PAK6	1732	26140	9	81	28	TVP23B	Q9NYZ1	JHU01953	trans-golgi network vesicle protein 23 homolog B	.	1.26	8.4
PAK6	1739	4244	2	41	20	UBE2D4	Q9Y2X8	JHU02391	ubiquitin conjugating enzyme E2 D4 (putative)	.	1.26	3.9
PAK6	1741	36612	13	41	4	WDHD1	O75717	JHU16782	WD repeat and HMG-box DNA binding protein 1	.	1.26	14.5
PAK6	1726	18888	7	39	8	WDR1	O75083-3	JHU08249	WD repeat domain 1	.	1.26	9.7
PAK6	1725	35090	12	85	18	YAF2	Q8IY57-5	JHU13110	YY1 associated factor 2	.	1.26	12.8
PAK6	1738	47771	17	21	27	ZBTB47		JHU29321	zinc finger and BTB domain containing 47	.	1.26	18
PAK6	1763	3988	2	33	20	APOBEC3C	Q9NRW3	JHU01449	apolipoprotein B mRNA editing enzyme catalytic subunit 3C	.	1.25	7
PAK6	1760	33043	12	21	19	CENPH	Q9H3R5	JHU12841	centromere protein H	.	1.25	4.4
PAK6	1761	962	1	31	2	DEF6_frag		JHU01947		.	1.25	4.8
PAK6	1771	31761	11	73	17	DGCR8	Q8WYQ5-3	JHU16177	DGCR8 microprocessor complex subunit	.	1.25	7.9
PAK6	1769	2450	1	77	18	DOK5	Q9P104-2	JHU04921	docking protein 5	.	1.25	5.9
PAK6	1768	38484	14	7	20	FBXL8	Q96CD0	JHU19904	F-box and leucine rich repeat protein 8	.	1.25	30.2
PAK6	1765	33297	12	29	17	GRWD1	Q9BQ67	JHU13144	glutamate rich WD repeat containing 1	.	1.25	10.4
PAK6	1757	2136	1	67	24	ITPK1	Q13572-2	JHU04451	inositol-tetrakisphosphate 1-kinase	.	1.25	6.3
PAK6	1752	17299	6	81	19	KJ900917_frag		JHU10983		.	1.25	12.7
PAK6	1772	45391	16	39	15	LIMK1	P53667	JHU17306	LIM domain kinase 1	.	1.25	6.7
PAK6	1764	16338	6	51	18	MFI2	P08582-2	JHU09173	melanotransferrin	.	1.25	4
PAK6	1753	7253	3	43	21	MOB3B	Q86TA1	JHU03034	MOB kinase activator 3B	.	1.25	8.5
PAK6	1754	15055	6	11	15	MTMR14	Q8NCE2	JHU06195	myotubularin related protein 14	.	1.25	13.1
PAK6	1766	19009	7	43	1	NOL6	Q9H6R4	JHU08701	nucleolar protein 6	.	1.25	20.3
PAK6	1762	17492	6	87	20	PIK3CA	P42336	JHU11201	phosphatidylinositol-4,5-bisphosphate 3-kinase catalytic subunit alpha	.	1.25	2.1
PAK6	1751	24341	9	25	21	RUNDC1	Q96C34	JHU13374	RUN domain containing 1	.	1.25	5.5
PAK6	1770	49733	18	39	5	SART3	Q15020	JHU30399	spliceosome associated factor 3, U4/U6 recycling protein	.	1.25	18
PAK6	1767	12573	5	25	29	TEX2	Q8IWB9-2	JHU07476	testis expressed 2	.	1.25	9
PAK6	1758	48920	18	13	24	TUBA1A	Q71U36	JHU21210	tubulin alpha 1a	.	1.25	9.7
PAK6	1759	22092	8	47	12	UBE3A	Q05086-3	JHU08531	ubiquitin protein ligase E3A	.	1.25	7.6
PAK6	1756	23317	8	85	21	USP39	Q53GS9	JHU11510	ubiquitin specific peptidase 39	.	1.25	9.6
PAK6	1755	27359	10	27	31	WT1_frag		JHU13394	WT1 transcription factor	.	1.25	6.6
PAK6	1785	15387	6	21	27	ADAM12	O43184-2	JHU07011	ADAM metallopeptidase domain 12	.	1.24	12.2
PAK6	1811	1304	1	41	24	ADI1	Q9BV57	JHU02498	acireductone dioxygenase 1	.	1.24	2.6
PAK6	1780	35930	13	19	26	ADIPOQ	Q15848	JHU18972	adiponectin, C1Q and collagen domain containing	.	1.24	3.2
PAK6	1805	14556	5	87	28	CCDC141		JHU11445	coiled-coil domain containing 141	.	1.24	7.1
PAK6	1810	6744	3	27	24	CCER1	Q8TC90	JHU01742	coiled-coil glutamate rich protein 1	.	1.24	19.6
PAK6	1812	3932	2	31	28	CSTF1	Q05048	JHU02225	cleavage stimulation factor subunit 1	.	1.24	5.8
PAK6	1790	16010	6	41	10	DDHD1	Q8NEL9-2	JHU08378	DDHD domain containing 1	.	1.24	9.7
PAK6	1786	30624	11	37	32	DPT	Q07507	JHU13911	dermatopontin	.	1.24	10.8
PAK6	1792	26888	10	13	8	ERBB2IP	Q96RT1-2	JHU12368	erbb2 interacting protein	.	1.24	15.4
PAK6	1777	15172	6	15	4	FAM161B	Q96MY7	JHU06725	FAM161 centrosomal protein B	.	1.24	20.6
PAK6	1804	20120	7	77	24	FBXO4	Q9UKT5-2	JHU10591	F-box protein 4	.	1.24	5.5
PAK6	1793	22291	8	53	19	GPAM	Q9HCL2	JHU09060	glycerol-3-phosphate acyltransferase, mitochondrial	.	1.24	17.1
PAK6	1791	19524	7	59	4	GPS1	Q13098-7	JHU09442	G protein pathway suppressor 1	.	1.24	2.9
PAK6	1782	46601	16	77	9	GYS1	P13807-2	JHU12663	glycogen synthase 1	.	1.24	9.5
PAK6	1799	8409	3	79	25	H2AFY2	Q9P0M6	JHU05222	H2A histone family member Y2	.	1.24	22.4
PAK6	1783	10312	4	47	8	HDAC1	Q13547	JHU02815	histone deacetylase 1	.	1.24	7
PAK6	1798	15772	6	33	28	HHIPL2		JHU08013	HHIP like 2	.	1.24	41.4
PAK6	1794	46932	16	87	20	KCTD14	Q9BQ13-2	JHU05041	potassium channel tetramerization domain containing 14	.	1.24	2.3
PAK6	1789	17861	7	7	5	LRP1	Q07954-2	JHU06192	LDL receptor related protein 1	.	1.24	5.8
PAK6	1778	24668	9	35	28	MAT2B	Q9NZL9	JHU13743	methionine adenosyltransferase 2B	.	1.24	3.2
PAK6	1784	30303	11	27	31	MSANTD2	Q6P1R3	JHU13316	Myb/SANT DNA binding domain containing 2	.	1.24	14.7
PAK6	1814	50203	19	9	27	NCAPH2	Q6IBW4	JHU20144	non-SMC condensin II complex subunit H2	.	1.24	8.3
PAK6	1781	51158	19	39	22	NISCH	Q9Y2I1	JHU30422	nischarin	.	1.24	17.7
PAK6	1808	41545	15	11	9	PLA2G3	Q9NZ20	JHU01989	phospholipase A2 group III	.	1.24	26.4
PAK6	1776	13825	5	65	1	PLEKHF2	Q9H8W4	JHU09851	pleckstrin homology and FYVE domain containing 2	.	1.24	5.1
PAK6	1779	330	1	11	10	PLOD3	O60568	JHU00730	procollagen-lysine,2-oxoglutarate 5-dioxygenase 3	.	1.24	15.2
PAK6	1813	35782	13	15	6	PPHLN1	Q8NEY8-2	JHU12128	periphilin 1	.	1.24	5.7
PAK6	1773	20939	8	11	11	PROSER2	Q86WR7-2	JHU06341	proline and serine rich 2	.	1.24	5.2
PAK6	1796	43146	15	61	10	PTX4	Q96A99-2	JHU18121	pentraxin 4	.	1.24	19.4
PAK6	1807	44485	16	11	5	Q4vad4		JHU19962		.	1.24	36.8
PAK6	1806	32525	12	5	13	RBM39		JHU11871	RNA binding motif protein 39	.	1.24	5.1
PAK6	1788	11936	5	5	32	RPAIN	Q86UA6-6	JHU05928	RPA interacting protein	.	1.24	3.3
PAK6	1803	37849	13	79	25	SDF4	Q9BRK5	JHU01124	stromal cell derived factor 4	.	1.24	13.1
PAK6	1800	2585	1	81	25	SFN	P31947	JHU05260	stratifin	.	1.24	4.6
PAK6	1815	11804	5	1	28	SLC4A4	Q9Y6R1-3	JHU06122	solute carrier family 4 member 4	.	1.24	14.3
PAK6	1809	28806	10	73	6	SPRTN	Q9H040	JHU16256	SprT-like N-terminal domain	.	1.24	8.6
PAK6	1801	24775	9	39	7	STUB1	Q9UNE7	JHU14160	STIP1 homology and U-box containing protein 1	.	1.24	3
PAK6	1802	27977	10	47	9	TCF25	Q9BQ70	JHU14346	transcription factor 25	.	1.24	16.1
PAK6	1774	8657	3	87	17	TFAP2B	Q92481-2	JHU05548	transcription factor AP-2 beta	.	1.24	7.8
PAK6	1797	22409	8	57	9	TMEM79	Q9BSE2	JHU09400	transmembrane protein 79	.	1.24	5.2
PAK6	1816	46939	16	87	27	TNIP2	Q8NFZ5	JHU12242	TNFAIP3 interacting protein 2	.	1.24	8.2
PAK6	1795	36674	13	43	2	YARS	P54577	JHU18237	tyrosyl-tRNA synthetase	.	1.24	4.2
PAK6	1787	40580	14	73	4	ZCCHC24	Q8N2G6	JHU17255	zinc finger CCHC-type containing 24	.	1.24	13.2
PAK6	1775	24991	9	45	31	ZSCAN2	Q7Z7L9-4	JHU14510	zinc finger and SCAN domain containing 2	.	1.24	2.9
PAK6	1829	31812	11	75	4	ANKMY1		JHU16250	ankyrin repeat and MYND domain containing 1	.	1.23	8
PAK6	1821	13394	5	51	18	FBXO7	Q9Y3I1	JHU09148	F-box protein 7	.	1.23	8.7
PAK6	1823	1487	1	47	15	IST1	P53990-3	JHU02737	IST1 factor associated with ESCRT-III	.	1.23	9.8
PAK6	1828	2196	1	69	20	MTG2	Q9H4K7	JHU04265	mitochondrial ribosome associated GTPase 2	.	1.23	14.7
PAK6	1822	7368	3	47	8	NARF	Q9UHQ1-2	JHU02835	nuclear prelamin A recognition factor	.	1.23	7
PAK6	1825	4567	2	51	23	PNKD	Q8N490	JHU03136	PNKD metallo-beta-lactamase domain containing	.	1.23	6
PAK6	1819	11861	5	3	21	RHOBTB2	Q9BYZ6	JHU06115	Rho related BTB domain containing 2	.	1.23	25.9
PAK6	1817	10578	4	55	18	RHOH	Q15669	JHU03813	ras homolog family member H	.	1.23	7.2
PAK6	1830	33504	12	35	32	SRSF11	Q05519	JHU13562	serine and arginine rich splicing factor 11	.	1.23	28.8
PAK6	1827	5955	3	3	3	STRADB	Q9C0K7	JHU00009	STE20 related adaptor beta	.	1.23	27.2
PAK6	1818	22342	8	55	6	UPK3B	Q9BT76	JHU09497	uroplakin 3B	.	1.23	6.8
PAK6	1820	30352	11	29	16	VPS37A	Q8NEZ2	JHU13298	VPS37A subunit of ESCRT-I	.	1.23	7.4
PAK6	1826	50011	19	3	27	ZNF365	Q70YC5-3	JHU24555	zinc finger protein 365	.	1.23	16.9
PAK6	1831	33800	12	45	8	ZNF606	Q8WXB4	JHU14360	zinc finger protein 606	.	1.23	54
PAK6	1824	30215	11	25	7	ZNF764	Q96H86	JHU13401	zinc finger protein 764	.	1.23	18.4
PAK6	1873	33806	12	45	14	ACSBG1	Q96GR2	JHU14267	acyl-CoA synthetase bubblegum family member 1	.	1.22	3.8
PAK6	1848	21963	8	43	11	AFAP1L2	Q8N4X5	JHU08646	actin filament associated protein 1 like 2	.	1.22	4.1
PAK6	1871	46734	16	81	14	AP2A2	O94973	JHU07200	adaptor related protein complex 2 subunit alpha 2	.	1.22	8.5
PAK6	1881	51403	20	3	11	ARHGEF28	Q8N1W1-4	JHU25499	Rho guanine nucleotide exchange factor 28	.	1.22	12
PAK6	1869	10957	4	67	13	ASB9	Q96DX5-3	JHU04518	ankyrin repeat and SOCS box containing 9	.	1.22	4.5
PAK6	1857	24150	9	19	22	CAMKK2	Q96RR4-3	JHU12742	calcium/calmodulin dependent protein kinase kinase 2	.	1.22	3.2
PAK6	1875	27348	10	27	20	CBFA2T2	O43439-4	JHU13029	CBFA2/RUNX1 partner transcriptional co-repressor 2	.	1.22	9.3
PAK6	1859	44682	16	17	10	CLEC2D	Q9UHP7-3	JHU14532	C-type lectin domain family 2 member D	.	1.22	9.6
PAK6	1832	30299	11	27	27	COX10	Q12887	JHU13130	cytochrome c oxidase assembly factor heme A:farnesyltransferase COX10	.	1.22	10
PAK6	1878	16022	6	41	22	DENND1C	Q8IV53	JHU08182	DENN domain containing 1C	.	1.22	7.9
PAK6	1874	12190	5	13	30	EIF2S2		JHU06848	eukaryotic translation initiation factor 2 subunit beta	.	1.22	7.7
PAK6	1836	33425	12	33	17	ERCC8	Q13216	JHU13524	ERCC excision repair 8, CSA ubiquitin ligase complex subunit	.	1.22	10.3
PAK6	1864	24407	9	27	23	ERICH1	Q86X53	JHU13046	glutamate rich 1	.	1.22	14.9
PAK6	1855	4429	2	47	13	ERLEC1	Q96DZ1	JHU02989	endoplasmic reticulum lectin 1	.	1.22	7.2
PAK6	1845	28576	10	65	32	FAM214A	Q32MH5-2	JHU15421	family with sequence similarity 214 member A	.	1.22	8.2
PAK6	1863	40642	14	75	2	HBS1L	Q9Y450	JHU12665	HBS1 like translational GTPase	.	1.22	6.3
PAK6	1834	27467	10	31	11	HDAC8	Q9BY41	JHU13630	histone deacetylase 8	.	1.22	3.9
PAK6	1852	8134	3	71	6	HDGFRP3	Q9Y3E1	JHU04446	HDGF like 3	.	1.22	5.5
PAK6	1870	21958	8	43	6	KIF20A	O95235	JHU08687	kinesin family member 20A	.	1.22	23.7
PAK6	1868	10569	4	55	9	KJ902780		JHU03557		.	1.22	3.7
PAK6	1860	3397	2	15	5	KJ903398		JHU00858		.	1.22	7.5
PAK6	1876	13715	5	61	19	MAGEB6	Q8N7X4	JHU09841	MAGE family member B6	.	1.22	4.1
PAK6	1880	16840	6	67	8	MAT2B	Q9NZL9	JHU10129	methionine adenosyltransferase 2B	.	1.22	3.3
PAK6	1844	33873	12	47	17	MAX	P61244-3	JHU14319	MYC associated factor X	.	1.22	14.4
PAK6	1849	25876	9	73	20	MMP13	P45452	JHU16118	matrix metallopeptidase 13	.	1.22	12
PAK6	1835	10820	4	63	4	NBPF15	Q8N660	JHU04095	NBPF member 15	.	1.22	27
PAK6	1843	3405	2	15	13	NECAB2		JHU29109	N-terminal EF-hand calcium binding protein 2	.	1.22	5.8
PAK6	1838	44174	16	1	14	NHLH2	Q02577	JHU19666	nescient helix-loop-helix 2	.	1.22	9
PAK6	1872	18839	7	37	23	NME8	Q8N427	JHU08151	NME/NM23 family member 8	.	1.22	3.2
PAK6	1884	19906	7	71	2	PCDHGA10	Q9Y5H3-2	JHU10036	protocadherin gamma subfamily A, 10	.	1.22	13.8
PAK6	1839	25239	9	53	23	PHACTR2	O75167	JHU14581	phosphatase and actin regulator 2	.	1.22	12.7
PAK6	1842	8986	4	5	26	PICK1	Q9NRD5	JHU00067	protein interacting with PRKCA 1	.	1.22	7
PAK6	1856	4939	2	63	11	POR	P16435	JHU04102	cytochrome p450 oxidoreductase	.	1.22	4.4
PAK6	1853	33245	12	27	29	PPIC	P45877	JHU13184	peptidylprolyl isomerase C	.	1.22	5.1
PAK6	1833	13406	5	51	30	PPT1	P50897	JHU09181	palmitoyl-protein thioesterase 1	.	1.22	8.4
PAK6	1865	8658	3	87	18	PROC	P04070	JHU05739	protein C, inactivator of coagulation factors Va and VIIIa	.	1.22	8.5
PAK6	1840	43594	15	75	10	RCN1	Q15293	JHU08331	reticulocalbin 1	.	1.22	12.4
PAK6	1850	26181	9	83	5	RIMBP3_frag		JHU16441	RIMS binding protein 3	.	1.22	8.7
PAK6	1847	12318	5	17	30	SEC63	Q9UGP8	JHU06894	SEC63 homolog, protein translocation regulator	.	1.22	14.5
PAK6	1879	22867	8	71	19	SLC44A3	Q8N4M1-2	JHU10255	solute carrier family 44 member 3	.	1.22	7.9
PAK6	1862	24221	9	21	29	SQSTM1	Q13501-2	JHU12811	sequestosome 1	.	1.22	5.1
PAK6	1883	11031	4	69	23	STAT5B		JHU04306	signal transducer and activator of transcription 5B	.	1.22	8.3
PAK6	1851	15071	6	11	31	SYNE4	Q8N205-2	JHU06446	spectrin repeat containing nuclear envelope family member 4	.	1.22	13.3
PAK6	1841	30030	11	19	14	TADA2A	O75478	JHU12813	transcriptional adaptor 2A	.	1.22	14.3
PAK6	1854	45719	16	49	23	TJP1		JHU18598	tight junction protein 1	.	1.22	11.3
PAK6	1861	14531	5	87	3	TSPY26P	Q9H489	JHU11219	testis specific protein Y-linked 26, pseudogene	.	1.22	8.8
PAK6	1877	19160	7	47	24	TUFM	P49411	JHU08726	Tu translation elongation factor, mitochondrial	.	1.22	4.3
PAK6	1837	19039	7	43	31	UBASH3B	Q8TF42	JHU08816	ubiquitin associated and SH3 domain containing B	.	1.22	11
PAK6	1866	22361	8	55	25	UBE2S	Q16763	JHU09493	ubiquitin conjugating enzyme E2 S	.	1.22	5.2
PAK6	1846	3534	2	19	14	ZG16B	Q96DA0	JHU01250	zymogen granule protein 16B	.	1.22	7.8
PAK6	1882	12435	5	21	19	ZNF131	P52739-2	JHU07195	zinc finger protein 131	.	1.22	10.5
PAK6	1858	35466	13	5	10	ZNF687	Q8N1G0	JHU19822	zinc finger protein 687	.	1.22	10.8
PAK6	1867	30607	11	37	15	ZNRF1	Q8ND25	JHU13882	zinc and ring finger 1	.	1.22	5.4
PAK6	1903	3164	2	7	28	ABI1	Q8IZP0-10	JHU00289	abl interactor 1	.	1.21	23
PAK6	1918	37600	13	71	32	ADAMTSL2	Q86TH1	JHU18876	ADAMTS like 2	.	1.21	14.6
PAK6	1886	29324	10	89	12	ALDH1A3		JHU03944	aldehyde dehydrogenase 1 family member A3	.	1.21	13.1
PAK6	1887	7554	3	53	2	ANKRD29	Q8N6D5	JHU03077	ankyrin repeat domain 29	.	1.21	6.4
PAK6	1915	31631	11	69	15	C20orf24	Q9BUV8-2	JHU15674	RAB5 interacting factor	.	1.21	6.3
PAK6	1890	27713	10	39	1	CCDC92	Q53HC0	JHU13993	coiled-coil domain containing 92	.	1.21	9.6
PAK6	1910	11615	4	87	31	CNST	Q6PJW8-3	JHU05668	consortin, connexin sorting protein	.	1.21	8.8
PAK6	1896	32094	11	83	30	DPH7	Q9BTV6	JHU01534	diphthamide biosynthesis 7	.	1.21	8.7
PAK6	1906	46850	16	85	2	DUSP13	Q9UII6	JHU04922	dual specificity phosphatase 13	.	1.21	4
PAK6	1895	6916	3	33	4	E2F6	O75461	JHU02134	E2F transcription factor 6	.	1.21	6.9
PAK6	1919	9235	4	13	19	ECE2	O60344-4	JHU01017	EEF1A lysine methyltransferase 4	.	1.21	3.9
PAK6	1914	28237	10	55	13	EIF4B	P23588	JHU15211	eukaryotic translation initiation factor 4B	.	1.21	3.8
PAK6	1913	18202	7	17	26	EPHA2	P29317	JHU06544	EPH receptor A2	.	1.21	19.9
PAK6	1889	12488	5	23	8	FOXP4	Q8IVH2	JHU07036	forkhead box P4	.	1.21	4.5
PAK6	1905	34838	12	77	22	GGA3	Q9NZ52-2	JHU16186	golgi associated, gamma adaptin ear containing, ARF binding protein 3	.	1.21	4.5
PAK6	1894	28891	10	75	27	GLYR1	Q49A26	JHU16214	glyoxylate reductase 1 homolog	.	1.21	17.2
PAK6	1902	45512	16	43	8	HOOK2	Q96ED9	JHU18278	hook microtubule tethering protein 2	.	1.21	11.7
PAK6	1897	43549	15	73	29	HSPBAP1	Q96EW2	JHU00813	HSPB1 associated protein 1	.	1.21	2.7
PAK6	1898	38104	13	87	24	IFT88	Q13099-2	JHU18460	intraflagellar transport 88	.	1.21	8.8
PAK6	1911	27976	10	47	8	KIF14	Q15058	JHU14311	kinesin family member 14	.	1.21	11.8
PAK6	1904	24516	9	31	4	LPL	P06858	JHU13642	lipoprotein lipase	.	1.21	18.3
PAK6	1891	30214	11	25	6	MSTO1	Q9BUK6	JHU13258	misato mitochondrial distribution and morphology regulator 1	.	1.21	8.6
PAK6	1885	20049	7	75	17	NMRK2	Q9NPI5	JHU10518	nicotinamide riboside kinase 2	.	1.21	2.2
PAK6	1901	42647	15	45	23	OGDH	Q02218	JHU18208	oxoglutarate dehydrogenase	.	1.21	3.5
PAK6	1917	41372	15	5	28	PRDM4	Q9UKN5	JHU19839	PR/SET domain 4	.	1.21	10.5
PAK6	1909	6294	3	13	22	PRKRIP1	Q9H875	JHU00933	PRKR interacting protein 1	.	1.21	12.4
PAK6	1899	7239	3	43	7	PTPN2	P17706-3	JHU03047	protein tyrosine phosphatase non-receptor type 2	.	1.21	2.4
PAK6	1907	12679	5	29	7	RAB34	Q9BZG1	JHU07366	RAB34, member RAS oncogene family	.	1.21	3.3
PAK6	1908	45394	16	39	18	RIC8A	Q9NPQ8	JHU17378	RIC8 guanine nucleotide exchange factor A	.	1.21	8
PAK6	1921	31377	11	61	17	RPS3A	P61247	JHU15454	ribosomal protein S3A	.	1.21	12.1
PAK6	1916	1420	1	45	12	SNRPF	P62306	JHU02775	small nuclear ribonucleoprotein polypeptide F	.	1.21	3.3
PAK6	1893	7558	3	53	6	SNX8	Q9Y5X2	JHU03345	sorting nexin 8	.	1.21	10
PAK6	1920	11919	5	5	15	SPDYA_frag		JHU05833	speedy/RINGO cell cycle regulator family member A	.	1.21	13.9
PAK6	1892	51226	19	41	26	TGM3	Q08188	JHU29900	transglutaminase 3	.	1.21	7.6
PAK6	1900	49233	18	23	17	ZNF135		JHU29224	zinc finger protein 135	.	1.21	61
PAK6	1922	36497	13	37	17	ZNF311	Q5JNZ3	JHU16703	zinc finger protein 311	.	1.21	34.1
PAK6	1888	14792	6	3	8	ZRANB2	O95218-2	JHU05951	zinc finger RANBP2-type containing 2	.	1.21	9.5
PAK6	1912	13143	5	43	23	ZRANB2	O95218	JHU08542	zinc finger RANBP2-type containing 2	.	1.21	6.4
PAK6	1924	11473	4	83	17	ACADM	P11310	JHU05089	acyl-CoA dehydrogenase medium chain	.	1.2	13.6
PAK6	1971	32157	11	85	29	AMPD2	Q01433-2	JHU05187	adenosine monophosphate deaminase 2	.	1.2	6.8
PAK6	1981	36370	13	33	18	ANKK1	Q8NFD2	JHU19546	ankyrin repeat and kinase domain containing 1	.	1.2	15.7
PAK6	1973	50195	19	9	19	APOBEC3B	Q9UH17-3	JHU20264	apolipoprotein B mRNA editing enzyme catalytic subunit 3B	.	1.2	16.6
PAK6	1928	46661	16	79	5	BRD2	P25440	JHU09896	bromodomain containing 2	.	1.2	11.3
PAK6	1940	17493	6	87	21	C19orf84	I3L1E1	JHU11466	chromosome 19 open reading frame 84	.	1.2	4.2
PAK6	1965	17294	6	81	14	C1orf146	Q5VVC0	JHU10854	chromosome 1 open reading frame 146	.	1.2	9.4
PAK6	1936	1437	1	45	29	C1orf64	Q8NEQ6	JHU02794	steroid receptor associated and regulated protein	.	1.2	6.9
PAK6	1923	46617	16	77	25	CABP5	Q9NP86	JHU16841	calcium binding protein 5	.	1.2	3.8
PAK6	1957	21707	8	35	11	CCER1	Q8TC90	JHU07878	coiled-coil glutamate rich protein 1	.	1.2	30.3
PAK6	1955	43288	15	65	24	CEP126	Q9P2H0	JHU17997	centrosomal protein 126	.	1.2	39.8
PAK6	1983	43783	15	81	7	CETN2	P41208	JHU01939	centrin 2	.	1.2	3.3
PAK6	1937	43213	15	63	13	CLUH	O75153	JHU18097	clustered mitochondria homolog	.	1.2	7.1
PAK6	1979	19093	7	45	21	COPZ2	Q9P299	JHU08758	coatomer protein complex subunit zeta 2	.	1.2	2.4
PAK6	1953	19337	7	53	9	CTSS	P25774	JHU08945	cathepsin S	.	1.2	12.9
PAK6	1950	22478	8	59	14	CYP4F12	Q9HCS2	JHU09336	cytochrome P450 family 4 subfamily F member 12	.	1.2	3.8
PAK6	1959	20291	7	83	3	DCAF4L2	Q8NA75	JHU10823	DDB1 and CUL4 associated factor 4 like 2	.	1.2	15.1
PAK6	1944	24848	9	41	16	EDC4	Q6P2E9	JHU14195	enhancer of mRNA decapping 4	.	1.2	9.2
PAK6	1947	11157	4	73	21	EIF3I	Q13347	JHU04924	eukaryotic translation initiation factor 3 subunit I	.	1.2	5.4
PAK6	1956	43922	15	85	18	EPB41L1	Q9H4G0	JHU21865	erythrocyte membrane protein band 4.1 like 1	.	1.2	9
PAK6	1938	542	1	17	30	ETFA	P13804	JHU01084	electron transfer flavoprotein subunit alpha	.	1.2	8.5
PAK6	1966	5778	2	89	18	FBXO4	Q9UKT5	JHU05683	F-box protein 4	.	1.2	9.2
PAK6	1952	16664	6	61	24	GH1	P01241-2	JHU09816	growth hormone 1	.	1.2	4.7
PAK6	1974	33539	12	37	3	GLRX3	O76003	JHU13878	glutaredoxin 3	.	1.2	2.6
PAK6	1958	29331	10	89	19	GLYR1	Q49A26	JHU15635	glyoxylate reductase 1 homolog	.	1.2	11.1
PAK6	1969	18391	7	23	23	GTF2H2	Q13888	JHU06948	general transcription factor IIH subunit 2	.	1.2	8.7
PAK6	1935	47633	17	17	17	GTF2I	P78347-2	JHU16415	general transcription factor IIi	.	1.2	6.1
PAK6	1968	37722	13	75	26	HAUS6	Q7Z4H7	JHU10496	HAUS augmin like complex subunit 6	.	1.2	7.2
PAK6	1961	18892	7	39	12	HIPK4	Q8NE63	JHU08099	homeodomain interacting protein kinase 4	.	1.2	18.9
PAK6	1970	7758	3	59	14	HLA-DQB2	P05538-2	JHU03583	major histocompatibility complex, class II, DQ beta 2	.	1.2	5
PAK6	1951	16464	6	55	16	IMPDH2	P12268	JHU09448	inosine monophosphate dehydrogenase 2	.	1.2	2.6
PAK6	1946	21392	8	25	16	KCNS3	Q9BQ31	JHU07530	potassium voltage-gated channel modifier subfamily S member 3	.	1.2	13.6
PAK6	1941	10694	4	59	6	KHDC1	Q4VXA5-2	JHU03664	KH domain containing 1	.	1.2	7.5
PAK6	1945	7702	3	57	22	LMNB1	P20700	JHU03592	lamin B1	.	1.2	8
PAK6	1982	3537	2	19	17	MEF2A	Q02078	JHU01304	myocyte enhancer factor 2A	.	1.2	9.3
PAK6	1963	25235	9	53	19	MRE11A	P49959-2	JHU14766	MRE11 homolog, double strand break repair nuclease	.	1.2	16.3
PAK6	1948	19778	7	67	2	OSBPL10	Q9BXB5	JHU10032	oxysterol binding protein like 10	.	1.2	16.5
PAK6	1942	25039	9	47	15	PDHB	P11177	JHU14230	pyruvate dehydrogenase E1 beta subunit	.	1.2	6.9
PAK6	1980	19350	7	53	22	PLCXD1	Q9NUJ7	JHU08987	phosphatidylinositol specific phospholipase C X domain containing 1	.	1.2	3.7
PAK6	1939	21702	8	35	6	PLD3	Q8IV08	JHU07931	phospholipase D family member 3	.	1.2	5.6
PAK6	1975	21265	8	21	17	PLG	P00747	JHU07074	plasminogen	.	1.2	11.6
PAK6	1929	19675	7	63	27	POFUT2	Q9Y2G5	JHU09766	protein O-fucosyltransferase 2	.	1.2	9.4
PAK6	1964	39837	14	49	29	PPP1R12A	O14974	JHU19557	protein phosphatase 1 regulatory subunit 12A	.	1.2	9.3
PAK6	1962	8543	3	83	31	PPP2R1A	P30153	JHU05345	protein phosphatase 2 scaffold subunit Aalpha	.	1.2	3.7
PAK6	1931	13828	5	65	4	PPP2R3B	Q9Y5P8-2	JHU09854	protein phosphatase 2 regulatory subunit B''beta	.	1.2	14.4
PAK6	1925	36872	13	49	8	PTPN20	Q4JDL3	JHU19558	protein tyrosine phosphatase non-receptor type 20	.	1.2	8.9
PAK6	1977	38813	14	17	29	PTPRO	Q16827-5	JHU06982	protein tyrosine phosphatase receptor type O	.	1.2	13
PAK6	1934	7117	3	39	13	PTRH2	Q9Y3E5	JHU02660	peptidyl-tRNA hydrolase 2	.	1.2	4.8
PAK6	1972	29273	10	87	25	RECQL4_frag		JHU15362	RecQ like helicase 4	.	1.2	11.8
PAK6	1978	14858	6	5	10	RNASEH2C	Q8TDP1	JHU06116	ribonuclease H2 subunit C	.	1.2	4.2
PAK6	1933	6213	3	11	5	RPL12	P30050	JHU00454	ribosomal protein L12	.	1.2	7.1
PAK6	1926	33484	12	35	12	RPSA	P08865	JHU13454	ribosomal protein SA	.	1.2	6.2
PAK6	1932	14478	5	85	14	SEC24C	P53992	JHU11297	SEC24 homolog C, COPII coat complex component	.	1.2	6.1
PAK6	1949	16133	6	45	5	SECTM1	Q8WVN6	JHU08509	secreted and transmembrane 1	.	1.2	11.5
PAK6	1976	39900	14	51	28	SIK1	P57059	JHU06326	salt inducible kinase 1	.	1.2	11.5
PAK6	1954	13704	5	61	8	SNRNP70	P08621	JHU09777	small nuclear ribonucleoprotein U1 subunit 70	.	1.2	38.5
PAK6	1967	48799	18	9	31	TP53I3	Q53FA7	JHU04981	tumor protein p53 inducible protein 3	.	1.2	3.4
PAK6	1930	20043	7	75	11	USP33	Q8TEY7-2	JHU10644	ubiquitin specific peptidase 33	.	1.2	13.2
PAK6	1960	17877	7	7	21	XYLB	O75191	JHU06520	xylulokinase	.	1.2	10.3
PAK6	1943	28937	10	77	9	ZNF281	Q9Y2X9	JHU16245	zinc finger protein 281	.	1.2	22.3
PAK6	1927	50001	19	3	17	ZRANB1	Q9UGI0	JHU24528	zinc finger RANBP2-type containing 1	.	1.2	7
PAK6	1992	2380	1	75	12	ANXA11	P50995	JHU04613	annexin A11	.	1.19	3.3
PAK6	1991	13016	5	39	24	C19orf52	Q9BSF4	JHU08268	translocase of inner mitochondrial membrane 29	.	1.19	7.1
PAK6	1996	47311	17	7	15	CCDC85B	Q15834	JHU27081	coiled-coil domain containing 85B	.	1.19	5.9
PAK6	1997	44748	16	19	12	CPXM2	Q8N436	JHU18991	carboxypeptidase X, M14 family member 2	.	1.19	27.4
PAK6	1993	1481	1	47	9	CRELD1	Q96HD1-2	JHU02801	cysteine rich with EGF like domains 1	.	1.19	6.1
PAK6	2003	16030	6	41	30	EML1	O00423	JHU08380	EMAP like 1	.	1.19	30.4
PAK6	1998	9502	4	21	30	ETS1	P14921-5	JHU01475	ETS proto-oncogene 1, transcription factor	.	1.19	6.1
PAK6	1990	905	1	29	9	F13A1	P00488	JHU01660	coagulation factor XIII A chain	.	1.19	7.7
PAK6	2000	8521	3	83	9	FCRL1	Q96LA6	JHU05116	Fc receptor like 1	.	1.19	11
PAK6	1985	16154	6	45	26	GPATCH1	Q9BRR8	JHU08475	G-patch domain containing 1	.	1.19	14.9
PAK6	1999	1615	1	51	15	HSPA13	P48723	JHU03153	heat shock protein family A (Hsp70) member 13	.	1.19	2.6
PAK6	1986	1995	1	63	11	INTS7	Q9NVH2-2	JHU04081	integrator complex subunit 7	.	1.19	16.2
PAK6	1988	36766	13	45	30	LAMB3	Q13751	JHU18469	laminin subunit beta 3	.	1.19	14.8
PAK6	2002	43613	15	75	29	NSUN4	Q96CB9	JHU01986	NOP2/Sun RNA methyltransferase 4	.	1.19	7.5
[truncated: 18,575 more rows]

## Sheet: PAK6 array GO
source	term_name	term_id	highlighted	adjusted_p_value	negative_log10_of_adjusted_p_value	term_size	query_size	intersection_size	effective_domain_size	intersections
GO:BP	biological regulation	GO:0065007	TRUE	0.000300021	3.52285	12680	105	88	21031	APBA1,APPL2,CLUAP1,COMP,ITGB1BP2,N4BP1,NFKBIB,RAD23A,SCG2,TCOF1,MAGEC2,CNOT7,MYLK,SET,DBNL,SPP1,HRC,TPM1,SHQ1,MAGEA8,PAIP1,AAMP,PRMT2,SUPT6H,AP2B1,NFKB1,SESTD1,EIF2B5,CALCOCO1,NCL,PRMT3,ANAPC15,HCLS1,NAP1L1,NCKIPSD,PDCL,CCDC40,SAAL1,ANP32A,CALCOCO2,EAF1,STAM,ATP6V0D1,COL4A3BP,MAPK8IP2,SNX9,CAPN2,CNOT8,SRPK2,BCCIP,SIRT1,TNNC2,CABP4,PPP1R12B,CIAO1,HECW2,SFMBT2,STAT4,GADD45G,GPR85,TRIP10,EEF2K,DAXX,…
GO:BP	regulation of cellular process	GO:0050794	FALSE	0.000326362	3.4863	11738	105	84	21031	APBA1,APPL2,CLUAP1,COMP,ITGB1BP2,N4BP1,NFKBIB,RAD23A,SCG2,TCOF1,MAGEC2,CNOT7,MYLK,SET,DBNL,SPP1,HRC,TPM1,SHQ1,MAGEA8,PAIP1,AAMP,PRMT2,SUPT6H,NFKB1,SESTD1,EIF2B5,CALCOCO1,NCL,PRMT3,ANAPC15,HCLS1,NAP1L1,NCKIPSD,PDCL,CCDC40,SAAL1,ANP32A,CALCOCO2,EAF1,STAM,ATP6V0D1,COL4A3BP,MAPK8IP2,SNX9,CAPN2,CNOT8,SRPK2,BCCIP,SIRT1,CABP4,PPP1R12B,CIAO1,HECW2,SFMBT2,STAT4,GADD45G,GPR85,TRIP10,EEF2K,DAXX,GORASP1,PPP6…
GO:BP	regulation of biological process	GO:0050789	FALSE	0.000476935	3.32154	12287	105	86	21031	APBA1,APPL2,CLUAP1,COMP,ITGB1BP2,N4BP1,NFKBIB,RAD23A,SCG2,TCOF1,MAGEC2,CNOT7,MYLK,SET,DBNL,SPP1,HRC,TPM1,SHQ1,MAGEA8,PAIP1,AAMP,PRMT2,SUPT6H,NFKB1,SESTD1,EIF2B5,CALCOCO1,NCL,PRMT3,ANAPC15,HCLS1,NAP1L1,NCKIPSD,PDCL,CCDC40,SAAL1,ANP32A,CALCOCO2,EAF1,STAM,ATP6V0D1,COL4A3BP,MAPK8IP2,SNX9,CAPN2,CNOT8,SRPK2,BCCIP,SIRT1,TNNC2,CABP4,PPP1R12B,CIAO1,HECW2,SFMBT2,STAT4,GADD45G,GPR85,TRIP10,EEF2K,DAXX,GORASP…
GO:BP	positive regulation of cellular process	GO:0048522	FALSE	0.000644715	3.19063	5717	105	53	21031	APPL2,COMP,NFKBIB,RAD23A,SCG2,CNOT7,MYLK,SPP1,TPM1,SHQ1,PAIP1,AAMP,PRMT2,SUPT6H,NFKB1,EIF2B5,CALCOCO1,NCL,HCLS1,NAP1L1,NCKIPSD,PDCL,SAAL1,CALCOCO2,STAM,MAPK8IP2,SNX9,CAPN2,CNOT8,SRPK2,SIRT1,CIAO1,STAT4,GADD45G,EEF2K,DAXX,TOM1,UBE3A,DAB1,FEZ1,PSMC3,DOK1,PPM1F,PRKCI,RRAGD,OTUB1,SUFU,IFNG,SESN2,CDC34,CTNNB1,CRK,BRAT1
GO:BP	positive regulation of biological process	GO:0048518	FALSE	0.000699047	3.15549	6250	105	56	21031	APPL2,COMP,NFKBIB,RAD23A,SCG2,MAGEC2,CNOT7,MYLK,SPP1,HRC,TPM1,SHQ1,PAIP1,AAMP,PRMT2,SUPT6H,NFKB1,EIF2B5,CALCOCO1,NCL,HCLS1,NAP1L1,NCKIPSD,PDCL,SAAL1,CALCOCO2,STAM,MAPK8IP2,SNX9,CAPN2,CNOT8,SRPK2,SIRT1,CIAO1,STAT4,GADD45G,EEF2K,DAXX,TOM1,UBE3A,DAB1,FEZ1,PSMC3,DOK1,NUB1,PPM1F,PRKCI,RRAGD,OTUB1,SUFU,IFNG,SESN2,CDC34,CTNNB1,CRK,BRAT1
GO:BP	regulation of protein metabolic process	GO:0051246	TRUE	0.00188508	2.72467	2102	105	28	21031	N4BP1,RAD23A,TCOF1,MAGEC2,CNOT7,HRC,PAIP1,NFKB1,EIF2B5,NCL,PRMT3,HCLS1,SNX9,CNOT8,BCCIP,SIRT1,EEF2K,DAXX,PPP6R2,UBE3A,PSMC3,NUB1,PPM1F,SUFU,IFNG,SESN2,CTNNB1,BRAT1
GO:BP	catabolic process	GO:0009056	TRUE	0.00311749	2.50619	2556	105	31	21031	N4BP1,RAD23A,UBL7,ATG4B,MAGEC2,CNOT7,SPP1,PAIP1,ANAPC15,CALCOCO2,STAM,ATP6V0D1,SNX9,CAPN2,CNOT8,SIRT1,HECW2,ATG4A,TOM1,UBE3A,FEZ1,PSMC3,NUB1,RRAGD,SUFU,IFNG,SESN2,CDC34,CTNNB1,HK3,APOBEC3C
GO:BP	transport	GO:0006810	TRUE	0.00358086	2.44601	4350	105	43	21031	APBA1,APPL2,CLUAP1,COMP,SCG2,ATG4B,MYLK,DBNL,SPP1,HRC,SUPT6H,NUP133,AP2B1,NFKB1,SESTD1,SNX16,HCLS1,NCKIPSD,CCDC40,ANP32A,STAM,ATP6V0D1,COL4A3BP,MAPK8IP2,SNX9,SIRT1,AAGAB,ATG4A,TRIP10,EEF2K,GORASP1,TOM1,UBE3A,FEZ1,PACSIN2,PPM1F,PRKCI,SUFU,EXOC3,IFNG,SESN2,CTNNB1,LASP1
GO:BP	protein metabolic process	GO:0019538	FALSE	0.0057567	2.23983	4912	105	46	21031	COMP,N4BP1,RAD23A,TCOF1,UBL7,ATG4B,MAGEC2,CNOT7,MYLK,HRC,PAIP1,PRMT2,NFKB1,EIF2B5,NCL,PRMT3,ANAPC15,HCLS1,STAM,SNX9,CAPN2,CNOT8,SRPK2,BCCIP,SIRT1,CIAO1,HECW2,ATG4A,EEF2K,DAXX,GORASP1,PPP6R2,UBE3A,UNC45A,PSMC3,NUB1,PPM1F,PRKCI,OTUB1,SUFU,ASB1,IFNG,SESN2,CDC34,CTNNB1,BRAT1
GO:BP	regulation of catabolic process	GO:0009894	FALSE	0.00606655	2.21706	1026	105	18	21031	N4BP1,RAD23A,CNOT7,PAIP1,CALCOCO2,ATP6V0D1,SNX9,CNOT8,SIRT1,TOM1,UBE3A,FEZ1,PSMC3,NUB1,RRAGD,SUFU,IFNG,SESN2
GO:BP	localization	GO:0051179	FALSE	0.0104597	1.98048	5520	105	49	21031	APBA1,APPL2,CLUAP1,COMP,SCG2,ATG4B,MYLK,DBNL,SPP1,HRC,SHQ1,SUPT6H,NUP133,AP2B1,NFKB1,SESTD1,SNX16,HCLS1,NCKIPSD,CCDC40,ANP32A,STAM,ATP6V0D1,COL4A3BP,MAPK8IP2,SNX9,BCCIP,SIRT1,AAGAB,ATG4A,TRIP10,EEF2K,GORASP1,TOM1,UBE3A,DAB1,FEZ1,PACSIN2,PPM1F,PRKCI,RRAGD,SUFU,EXOC3,IFNG,SESN2,CTNNB1,LASP1,CRK,BRAT1
GO:BP	protein catabolic process	GO:0030163	FALSE	0.0116769	1.93267	968	105	17	21031	N4BP1,RAD23A,UBL7,MAGEC2,ANAPC15,STAM,SNX9,CAPN2,SIRT1,HECW2,UBE3A,PSMC3,NUB1,SUFU,IFNG,CDC34,CTNNB1
GO:BP	response to hormone	GO:0009725	TRUE	0.0135125	1.86926	874	105	16	21031	APPL2,SPP1,PRMT2,NFKB1,EIF2B5,CALCOCO1,NCL,HCLS1,SIRT1,STAT4,EEF2K,DAXX,UBE3A,PRKCI,SESN2,CRK
GO:BP	response to endogenous stimulus	GO:0009719	FALSE	0.0140782	1.85145	1678	105	23	21031	APPL2,COMP,SPP1,PRMT2,NFKB1,EIF2B5,CALCOCO1,NCL,HCLS1,CAPN2,SIRT1,STAT4,EEF2K,DAXX,UBE3A,FEZ1,PRKCI,RRAGD,LDOC1,SESN2,CDC34,CTNNB1,CRK
GO:BP	muscle contraction	GO:0006936	TRUE	0.0166663	1.77816	342	105	10	21031	COMP,MYLK,HRC,TPM1,COL4A3BP,TNNC2,PPP1R12B,TPM4,TPM2,TPM3
GO:BP	macromolecule catabolic process	GO:0009057	FALSE	0.017834	1.74875	1338	105	20	21031	N4BP1,RAD23A,UBL7,MAGEC2,CNOT7,PAIP1,ANAPC15,STAM,SNX9,CAPN2,CNOT8,SIRT1,HECW2,UBE3A,PSMC3,NUB1,SUFU,IFNG,CDC34,CTNNB1
GO:BP	ubiquitin-dependent protein catabolic process	GO:0006511	FALSE	0.0180767	1.74288	599	105	13	21031	N4BP1,RAD23A,UBL7,ANAPC15,STAM,SIRT1,HECW2,UBE3A,PSMC3,NUB1,SUFU,CDC34,CTNNB1
GO:BP	regulation of protein modification process	GO:0031399	FALSE	0.0193071	1.71428	1229	105	19	21031	N4BP1,MAGEC2,CNOT7,HRC,NCL,PRMT3,HCLS1,SNX9,BCCIP,SIRT1,EEF2K,DAXX,PPP6R2,UBE3A,PPM1F,IFNG,SESN2,CTNNB1,BRAT1
GO:BP	modification-dependent protein catabolic process	GO:0019941	FALSE	0.0215598	1.66636	609	105	13	21031	N4BP1,RAD23A,UBL7,ANAPC15,STAM,SIRT1,HECW2,UBE3A,PSMC3,NUB1,SUFU,CDC34,CTNNB1
GO:BP	cell projection organization	GO:0030030	TRUE	0.0251314	1.59978	1613	105	22	21031	CLUAP1,MYLK,DBNL,SPP1,TPM1,AK7,NCKIPSD,PDCL,CCDC40,ATP6V0D1,RSPH6A,MAPK8IP2,HECW2,EEF2K,GORASP1,UBE3A,DAB1,FEZ1,PACSIN2,PRKCI,CTNNB1,CRK
GO:BP	cellular response to chemical stimulus	GO:0070887	TRUE	0.0253218	1.59651	2683	105	30	21031	APPL2,NFKBIB,SCG2,CNOT7,MYLK,SPP1,TPM1,PRMT2,NFKB1,CALCOCO1,NCL,HCLS1,ATP6V0D1,CAPN2,SIRT1,STAT4,EEF2K,DAXX,UBE3A,DOK1,PPM1F,PRKCI,RRAGD,SUFU,IFNG,LDOC1,SESN2,CDC34,CTNNB1,CRK
GO:BP	anatomical structure morphogenesis	GO:0009653	TRUE	0.0255089	1.59331	2684	105	30	21031	CLUAP1,COMP,SCG2,TCOF1,MYLK,DBNL,SPP1,TPM1,AAMP,SUPT6H,NFKB1,NCL,CCDC40,COL4A3BP,MAPK8IP2,CAPN2,SRPK2,SIRT1,CABP4,HECW2,EEF2K,GORASP1,UBE3A,DAB1,FEZ1,PACSIN2,PRKCI,SUFU,CTNNB1,CRK
GO:BP	modification-dependent macromolecule catabolic process	GO:0043632	FALSE	0.0260633	1.58397	620	105	13	21031	N4BP1,RAD23A,UBL7,ANAPC15,STAM,SIRT1,HECW2,UBE3A,PSMC3,NUB1,SUFU,CDC34,CTNNB1
GO:BP	positive regulation of catabolic process	GO:0009896	FALSE	0.0285058	1.54507	533	105	12	21031	RAD23A,CNOT7,PAIP1,CALCOCO2,SNX9,CNOT8,SIRT1,TOM1,PSMC3,NUB1,IFNG,SESN2
GO:BP	cytoskeleton organization	GO:0007010	TRUE	0.0313641	1.50357	1512	105	21	21031	CLUAP1,DBNL,TPM1,HCLS1,NCKIPSD,CCDC40,RSPH6A,SNX9,CAPN2,BCCIP,SIRT1,TRIP10,EEF2K,TPM4,PACSIN2,PPM1F,PRKCI,TPM2,CTNNB1,CRK,TPM3
GO:BP	establishment of localization	GO:0051234	FALSE	0.0314113	1.50291	4881	105	44	21031	APBA1,APPL2,CLUAP1,COMP,SCG2,ATG4B,MYLK,DBNL,SPP1,HRC,SUPT6H,NUP133,AP2B1,NFKB1,SESTD1,SNX16,HCLS1,NCKIPSD,CCDC40,ANP32A,STAM,ATP6V0D1,COL4A3BP,MAPK8IP2,SNX9,BCCIP,SIRT1,AAGAB,ATG4A,TRIP10,EEF2K,GORASP1,TOM1,UBE3A,FEZ1,PACSIN2,PPM1F,PRKCI,SUFU,EXOC3,IFNG,SESN2,CTNNB1,LASP1
GO:BP	proteolysis involved in protein catabolic process	GO:0051603	FALSE	0.0321753	1.49248	730	105	14	21031	N4BP1,RAD23A,UBL7,ANAPC15,STAM,CAPN2,SIRT1,HECW2,UBE3A,PSMC3,NUB1,SUFU,CDC34,CTNNB1
GO:BP	organelle organization	GO:0006996	FALSE	0.0335693	1.47406	3613	105	36	21031	CLUAP1,ATG4B,CNOT7,DBNL,TPM1,NUP133,ANAPC15,HCLS1,NCKIPSD,CCDC40,CALCOCO2,STAM,ATP6V0D1,RSPH6A,COL4A3BP,SNX9,CAPN2,SRPK2,BCCIP,SIRT1,HECW2,ATG4A,TRIP10,EEF2K,GORASP1,TOM1,FEZ1,TPM4,PACSIN2,PPM1F,PRKCI,TPM2,SESN2,CTNNB1,CRK,TPM3

## Sheet: PAK6 array GO BP < 2000
source	term_name	term_id	highlighted	adjusted_p_value	negative_log10_of_adjusted_p_value	term_size	query_size	intersection_size	effective_domain_size	intersections
GO:BP	regulation of catabolic process	GO:0009894	FALSE	0.00606655	2.21706	1026	105	18	21031	N4BP1,RAD23A,CNOT7,PAIP1,CALCOCO2,ATP6V0D1,SNX9,CNOT8,SIRT1,TOM1,UBE3A,FEZ1,PSMC3,NUB1,RRAGD,SUFU,IFNG,SESN2
GO:BP	protein catabolic process	GO:0030163	FALSE	0.0116769	1.93267	968	105	17	21031	N4BP1,RAD23A,UBL7,MAGEC2,ANAPC15,STAM,SNX9,CAPN2,SIRT1,HECW2,UBE3A,PSMC3,NUB1,SUFU,IFNG,CDC34,CTNNB1
GO:BP	response to hormone	GO:0009725	TRUE	0.0135125	1.86926	874	105	16	21031	APPL2,SPP1,PRMT2,NFKB1,EIF2B5,CALCOCO1,NCL,HCLS1,SIRT1,STAT4,EEF2K,DAXX,UBE3A,PRKCI,SESN2,CRK
GO:BP	response to endogenous stimulus	GO:0009719	FALSE	0.0140782	1.85145	1678	105	23	21031	APPL2,COMP,SPP1,PRMT2,NFKB1,EIF2B5,CALCOCO1,NCL,HCLS1,CAPN2,SIRT1,STAT4,EEF2K,DAXX,UBE3A,FEZ1,PRKCI,RRAGD,LDOC1,SESN2,CDC34,CTNNB1,CRK
GO:BP	muscle contraction	GO:0006936	TRUE	0.0166663	1.77816	342	105	10	21031	COMP,MYLK,HRC,TPM1,COL4A3BP,TNNC2,PPP1R12B,TPM4,TPM2,TPM3
GO:BP	macromolecule catabolic process	GO:0009057	FALSE	0.017834	1.74875	1338	105	20	21031	N4BP1,RAD23A,UBL7,MAGEC2,CNOT7,PAIP1,ANAPC15,STAM,SNX9,CAPN2,CNOT8,SIRT1,HECW2,UBE3A,PSMC3,NUB1,SUFU,IFNG,CDC34,CTNNB1
GO:BP	ubiquitin-dependent protein catabolic process	GO:0006511	FALSE	0.0180767	1.74288	599	105	13	21031	N4BP1,RAD23A,UBL7,ANAPC15,STAM,SIRT1,HECW2,UBE3A,PSMC3,NUB1,SUFU,CDC34,CTNNB1
GO:BP	regulation of protein modification process	GO:0031399	FALSE	0.0193071	1.71428	1229	105	19	21031	N4BP1,MAGEC2,CNOT7,HRC,NCL,PRMT3,HCLS1,SNX9,BCCIP,SIRT1,EEF2K,DAXX,PPP6R2,UBE3A,PPM1F,IFNG,SESN2,CTNNB1,BRAT1
GO:BP	modification-dependent protein catabolic process	GO:0019941	FALSE	0.0215598	1.66636	609	105	13	21031	N4BP1,RAD23A,UBL7,ANAPC15,STAM,SIRT1,HECW2,UBE3A,PSMC3,NUB1,SUFU,CDC34,CTNNB1
GO:BP	cell projection organization	GO:0030030	TRUE	0.0251314	1.59978	1613	105	22	21031	CLUAP1,MYLK,DBNL,SPP1,TPM1,AK7,NCKIPSD,PDCL,CCDC40,ATP6V0D1,RSPH6A,MAPK8IP2,HECW2,EEF2K,GORASP1,UBE3A,DAB1,FEZ1,PACSIN2,PRKCI,CTNNB1,CRK
GO:BP	modification-dependent macromolecule catabolic process	GO:0043632	FALSE	0.0260633	1.58397	620	105	13	21031	N4BP1,RAD23A,UBL7,ANAPC15,STAM,SIRT1,HECW2,UBE3A,PSMC3,NUB1,SUFU,CDC34,CTNNB1
GO:BP	positive regulation of catabolic process	GO:0009896	FALSE	0.0285058	1.54507	533	105	12	21031	RAD23A,CNOT7,PAIP1,CALCOCO2,SNX9,CNOT8,SIRT1,TOM1,PSMC3,NUB1,IFNG,SESN2
GO:BP	cytoskeleton organization	GO:0007010	TRUE	0.0313641	1.50357	1512	105	21	21031	CLUAP1,DBNL,TPM1,HCLS1,NCKIPSD,CCDC40,RSPH6A,SNX9,CAPN2,BCCIP,SIRT1,TRIP10,EEF2K,TPM4,PACSIN2,PPM1F,PRKCI,TPM2,CTNNB1,CRK,TPM3
GO:BP	proteolysis involved in protein catabolic process	GO:0051603	FALSE	0.0321753	1.49248	730	105	14	21031	N4BP1,RAD23A,UBL7,ANAPC15,STAM,CAPN2,SIRT1,HECW2,UBE3A,PSMC3,NUB1,SUFU,CDC34,CTNNB1
	Semantic categories	size
	Cell projection organization	1
	Protein modification	1
	cytoskeleton	1
	Muscle	1
	Response to stimuli	2
	Catabolic processes	8

## Sheet: PAK6 PHM
	Unique - high confidence - PAK6 interactors from PINOT.HIPPIE.MIST
	NameA	SwissA	EntrezA	NameB	EntrezB	SwissB
	PAK6	Q9NQU5	56924	AFDN	4301	P55196
	PAK6	Q9NQU5	56924	AKT1	207	P31749
	PAK6	Q9NQU5	56924	ANXA6	309	P08133
	PAK6	Q9NQU5	56924	APP	351	P05067
	PAK6	Q9NQU5	56924	AR	367	P10275
	PAK6	Q9NQU5	56924	CDC42	998	P60953
	PAK6	Q9NQU5	56924	CDH1	999	P12830
	PAK6	Q9NQU5	56924	CDK1	983	P06493
	PAK6	Q9NQU5	56924	CKAP2	26586	Q8WWK9
	PAK6	Q9NQU5	56924	DAPK1	1612	P53355
	PAK6	Q9NQU5	56924	ESR1	2099	P03372
	PAK6	Q9NQU5	56924	ESRP1	54845	Q6NXG1
	PAK6	Q9NQU5	56924	GIMAP8	155038	Q8ND71
	PAK6	Q9NQU5	56924	HRAS	3265	P01112
	PAK6	Q9NQU5	56924	HSF2BP	11077	O75031
	PAK6	Q9NQU5	56924	HSP90AA1	3320	P07900
	PAK6	Q9NQU5	56924	LNX1	84708	Q8TBB1
	PAK6	Q9NQU5	56924	LRRC45	201255	Q96CN5
	PAK6	Q9NQU5	56924	LRRK1	79705	Q38SD2
	PAK6	Q9NQU5	56924	LRRK2	120892	Q5S007
	PAK6	Q9NQU5	56924	MAK16	84549	Q9BXY0
	PAK6	Q9NQU5	56924	MAPK14	1432	Q16539
	PAK6	Q9NQU5	56924	MDM2	4193	Q00987
	PAK6	Q9NQU5	56924	NEK6	10783	Q9HC98
	PAK6	Q9NQU5	56924	PAK4	10298	O96013
	PAK6	Q9NQU5	56924	PKM	5315	P14618
	PAK6	Q9NQU5	56924	PTPRD	5789	P23468
	PAK6	Q9NQU5	56924	RAC1	5879	P63000
	PAK6	Q9NQU5	56924	RHOJ	57381	Q9H4E5
	PAK6	Q9NQU5	56924	RHOV	171177	Q96L33
	PAK6	Q9NQU5	56924	SEMA3B	7869	Q13214
	PAK6	Q9NQU5	56924	SNX2	6643	O60749
	PAK6	Q9NQU5	56924	TNXB	7148	P22105
	PAK6	Q9NQU5	56924	TPD52L1	7164	Q16890
	PAK6	Q9NQU5	56924	YWHAE	7531	P62258
	PAK6	Q9NQU5	56924	YWHAG	7532	P61981
	PAK6	Q9NQU5	56924	YWHAQ	10971	P27348
	PAK6	Q9NQU5	56924	YWHAZ	7534	P63104

## Sheet: PAK6 PHM GO BP <1000
source	term_name	term_id	highlighted	adjusted_p_value	negative_log10_of_adjusted_p_value	term_size	query_size	intersection_size	effective_domain_size	intersections
GO:BP	positive regulation of nucleocytoplasmic transport	GO:0046824	TRUE	1.58969e-06	5.79869	63	35	6	21031	CDH1,CDK1,HSP90AA1,MAPK14,MDM2,YWHAE
GO:BP	protein localization to nucleus	GO:0034504	FALSE	3.14369e-06	5.50256	315	35	9	21031	AKT1,CDH1,CDK1,HSP90AA1,LRRK2,MAPK14,MDM2,YWHAE,YWHAZ
GO:BP	regulation of protein localization	GO:0032880	FALSE	1.90137e-05	4.72093	889	35	12	21031	AFDN,AKT1,AR,CDH1,CDK1,HRAS,HSP90AA1,LRRK2,MAPK14,MDM2,YWHAE,YWHAZ
GO:BP	positive regulation of intracellular protein transport	GO:0090316	FALSE	2.08584e-05	4.68072	96	35	6	21031	CDH1,CDK1,HSP90AA1,MAPK14,MDM2,YWHAE
GO:BP	regulation of nucleocytoplasmic transport	GO:0046822	FALSE	6.51979e-05	4.18577	116	35	6	21031	CDH1,CDK1,HSP90AA1,MAPK14,MDM2,YWHAE
GO:BP	regulation of cellular localization	GO:0060341	FALSE	6.62797e-05	4.17862	995	35	12	21031	AFDN,AKT1,AR,CDH1,CDK1,HRAS,HSP90AA1,LRRK2,MAPK14,MDM2,YWHAE,YWHAZ
GO:BP	nuclear transport	GO:0051169	FALSE	0.00011165	3.95214	334	35	8	21031	AKT1,CDH1,CDK1,HSP90AA1,LRRK2,MAPK14,MDM2,YWHAE
GO:BP	nucleocytoplasmic transport	GO:0006913	FALSE	0.00011165	3.95214	334	35	8	21031	AKT1,CDH1,CDK1,HSP90AA1,LRRK2,MAPK14,MDM2,YWHAE
GO:BP	positive regulation of intracellular transport	GO:0032388	FALSE	0.000192002	3.71669	139	35	6	21031	CDH1,CDK1,HSP90AA1,MAPK14,MDM2,YWHAE
GO:BP	regulation of protein localization to nucleus	GO:1900180	FALSE	0.000278662	3.55492	148	35	6	21031	AKT1,CDH1,CDK1,HSP90AA1,MAPK14,YWHAZ
GO:BP	regulation of intracellular protein transport	GO:0033157	FALSE	0.000352614	3.4527	154	35	6	21031	CDH1,CDK1,HSP90AA1,MAPK14,MDM2,YWHAE
GO:BP	regulation of intracellular transport	GO:0032386	FALSE	0.000440284	3.35627	266	35	7	21031	CDH1,CDK1,HSP90AA1,LRRK2,MAPK14,MDM2,YWHAE
GO:BP	MAPK cascade	GO:0000165	FALSE	0.00044595	3.35071	745	35	10	21031	APP,AR,CDK1,HRAS,LRRK2,MAPK14,PAK4,TPD52L1,YWHAE,YWHAZ
GO:BP	protein import into nucleus	GO:0006606	FALSE	0.000493238	3.30694	163	35	6	21031	AKT1,CDH1,CDK1,HSP90AA1,LRRK2,MAPK14
GO:BP	response to organonitrogen compound	GO:0010243	FALSE	0.000497295	3.30339	964	35	11	21031	AKT1,APP,CDH1,CDK1,HRAS,HSP90AA1,LRRK2,MAPK14,MDM2,PKM,YWHAG
GO:BP	organ growth	GO:0035265	FALSE	0.00053003	3.2757	165	35	6	21031	AKT1,ANXA6,AR,CDK1,ESR1,MAPK14
GO:BP	import into nucleus	GO:0051170	FALSE	0.000589424	3.22957	168	35	6	21031	AKT1,CDH1,CDK1,HSP90AA1,LRRK2,MAPK14
GO:BP	positive regulation of protein localization to nucleus	GO:1900182	FALSE	0.000962202	3.01673	96	35	5	21031	AKT1,CDH1,CDK1,HSP90AA1,MAPK14
GO:BP	positive regulation of protein import into nucleus	GO:0042307	FALSE	0.00115351	2.93798	41	35	4	21031	CDH1,CDK1,HSP90AA1,MAPK14
GO:BP	regulation of developmental growth	GO:0048638	FALSE	0.00159243	2.79794	322	35	7	21031	AKT1,APP,AR,CDH1,CDK1,MAPK14,SEMA3B
GO:BP	positive regulation of establishment of protein localization	GO:1904951	FALSE	0.00180156	2.74435	328	35	7	21031	CDH1,CDK1,HRAS,HSP90AA1,MAPK14,MDM2,YWHAE
GO:BP	developmental growth	GO:0048589	FALSE	0.00192071	2.71654	667	35	9	21031	AKT1,ANXA6,APP,AR,CDH1,CDK1,ESR1,MAPK14,SEMA3B
GO:BP	positive regulation of protein localization	GO:1903829	FALSE	0.00205557	2.68707	490	35	8	21031	AKT1,CDH1,CDK1,HRAS,HSP90AA1,MAPK14,MDM2,YWHAE
GO:BP	peptidyl-serine phosphorylation	GO:0018105	FALSE	0.0021785	2.66184	210	35	6	21031	AKT1,APP,CDK1,LRRK2,MAPK14,NEK6
GO:BP	intracellular protein transport	GO:0006886	FALSE	0.00242391	2.61548	686	35	9	21031	AKT1,CDH1,CDK1,HSP90AA1,LRRK2,MAPK14,MDM2,SNX2,YWHAE
GO:BP	peptidyl-serine modification	GO:0018209	FALSE	0.00300939	2.52152	222	35	6	21031	AKT1,APP,CDK1,LRRK2,MAPK14,NEK6
GO:BP	growth	GO:0040007	FALSE	0.00368194	2.43392	939	35	10	21031	AKT1,ANXA6,APP,AR,CDH1,CDK1,ESR1,MAPK14,PAK4,SEMA3B
GO:BP	regulation of establishment of protein localization	GO:0070201	FALSE	0.00407105	2.39029	537	35	8	21031	CDH1,CDK1,HRAS,HSP90AA1,LRRK2,MAPK14,MDM2,YWHAE
GO:BP	regulation of synapse organization	GO:0050807	FALSE	0.00495913	2.30459	242	35	6	21031	AKT1,APP,LRRK2,MAPK14,PTPRD,YWHAZ
GO:BP	regulation of protein import into nucleus	GO:0042306	FALSE	0.00580558	2.23615	61	35	4	21031	CDH1,CDK1,HSP90AA1,MAPK14
GO:BP	regulation of synapse structure or activity	GO:0050803	FALSE	0.00584611	2.23313	249	35	6	21031	AKT1,APP,LRRK2,MAPK14,PTPRD,YWHAZ
GO:BP	positive regulation of protein transport	GO:0051222	FALSE	0.00640842	2.19325	253	35	6	21031	CDH1,CDK1,HSP90AA1,MAPK14,MDM2,YWHAE
GO:BP	cellular response to estrogen stimulus	GO:0071391	FALSE	0.0087423	2.05837	20	35	3	21031	AR,ESR1,MDM2
GO:BP	apoptotic signaling pathway	GO:0097190	FALSE	0.0100644	1.99721	607	35	8	21031	AKT1,ANXA6,AR,DAPK1,HRAS,LRRK2,MDM2,TPD52L1
GO:BP	cellular response to organonitrogen compound	GO:0071417	FALSE	0.0104352	1.9815	610	35	8	21031	AKT1,APP,CDH1,HRAS,LRRK2,MDM2,PKM,YWHAG
GO:BP	regulation of growth	GO:0040008	FALSE	0.0117565	1.92972	620	35	8	21031	AKT1,APP,AR,CDH1,CDK1,MAPK14,PAK4,SEMA3B
GO:BP	response to estrogen	GO:0043627	FALSE	0.0119385	1.92305	73	35	4	21031	AR,ESR1,HSP90AA1,MDM2
GO:BP	regulation of anatomical structure morphogenesis	GO:0022603	FALSE	0.012465	1.90431	838	35	9	21031	AR,CDH1,ESR1,LRRK2,PAK4,PKM,PTPRD,RHOJ,SEMA3B
GO:BP	positive regulation of phosphorylation	GO:0042327	FALSE	0.0132171	1.87886	630	35	8	21031	AKT1,APP,AR,HRAS,HSP90AA1,LRRK1,LRRK2,TPD52L1
GO:BP	regulation of protein kinase activity	GO:0045859	FALSE	0.0147438	1.83139	451	35	7	21031	AKT1,APP,HRAS,HSP90AA1,LRRK2,TPD52L1,YWHAG
GO:BP	regulation of plasma membrane bounded cell projection organization	GO:0120035	FALSE	0.0169803	1.77006	652	35	8	21031	AKT1,CDH1,HRAS,HSP90AA1,LRRK2,MDM2,PTPRD,SEMA3B
GO:BP	response to hormone	GO:0009725	FALSE	0.0174983	1.757	874	35	9	21031	AKT1,AR,ESR1,HRAS,HSP90AA1,MAPK14,MDM2,PKM,YWHAG
GO:BP	negative regulation of apoptotic process	GO:0043066	FALSE	0.018657	1.72916	881	35	9	21031	AKT1,AR,CDK1,DAPK1,HRAS,LRRK2,MDM2,PAK4,YWHAZ
GO:BP	peptidyl-threonine phosphorylation	GO:0018107	FALSE	0.0199197	1.70072	83	35	4	21031	AKT1,APP,CDK1,LRRK2
GO:BP	regulation of cell projection organization	GO:0031344	FALSE	0.0200363	1.69818	667	35	8	21031	AKT1,CDH1,HRAS,HSP90AA1,LRRK2,MDM2,PTPRD,SEMA3B
GO:BP	cellular response to nitrogen compound	GO:1901699	FALSE	0.0211532	1.67462	672	35	8	21031	AKT1,APP,CDH1,HRAS,LRRK2,MDM2,PKM,YWHAG
GO:BP	regulation of kinase activity	GO:0043549	FALSE	0.0230135	1.63802	483	35	7	21031	AKT1,APP,HRAS,HSP90AA1,LRRK2,TPD52L1,YWHAG
GO:BP	negative regulation of programmed cell death	GO:0043069	FALSE	0.0235564	1.62789	907	35	9	21031	AKT1,AR,CDK1,DAPK1,HRAS,LRRK2,MDM2,PAK4,YWHAZ
GO:BP	synapse organization	GO:0050808	FALSE	0.0236374	1.6264	485	35	7	21031	AKT1,APP,CDH1,LRRK2,MAPK14,PTPRD,YWHAZ
GO:BP	positive regulation of mitotic cell cycle phase transition	GO:1901992	TRUE	0.0262805	1.58037	89	35	4	21031	AKT1,APP,CDK1,MDM2
GO:BP	negative regulation of cell projection organization	GO:0031345	FALSE	0.0289693	1.53806	192	35	5	21031	AKT1,CDH1,LRRK2,MDM2,SEMA3B
GO:BP	regulation of cell migration	GO:0030334	FALSE	0.0297737	1.52617	934	35	9	21031	AFDN,AKT1,APP,CDH1,HRAS,MDM2,RHOJ,SEMA3B,TNXB
GO:BP	positive regulation of phosphate metabolic process	GO:0045937	FALSE	0.0299303	1.52389	705	35	8	21031	AKT1,APP,AR,HRAS,HSP90AA1,LRRK1,LRRK2,TPD52L1
GO:BP	positive regulation of phosphorus metabolic process	GO:0010562	FALSE	0.0299303	1.52389	705	35	8	21031	AKT1,APP,AR,HRAS,HSP90AA1,LRRK1,LRRK2,TPD52L1
GO:BP	peptidyl-threonine modification	GO:0018210	FALSE	0.0312788	1.50475	93	35	4	21031	AKT1,APP,CDK1,LRRK2
GO:BP	response to peptide	GO:1901652	FALSE	0.0331136	1.47999	511	35	7	21031	AKT1,APP,HRAS,MAPK14,MDM2,PKM,YWHAG
GO:BP	regulation of phosphorylation	GO:0042325	FALSE	0.038916	1.40987	966	35	9	21031	AKT1,APP,AR,HRAS,HSP90AA1,LRRK1,LRRK2,TPD52L1,YWHAG
GO:BP	cellular response to organic cyclic compound	GO:0071407	FALSE	0.0444682	1.35195	535	35	7	21031	AR,CDH1,CDK1,ESR1,LRRK2,MDM2,PAK4
GO:BP	peptidyl-amino acid modification	GO:0018193	FALSE	0.0453829	1.34311	747	35	8	21031	AKT1,APP,CDK1,LRRK1,LRRK2,MAPK14,MDM2,NEK6
GO:BP	cell cycle phase transition	GO:0044770	TRUE	0.0455441	1.34157	537	35	7	21031	AKT1,APP,CDK1,MAPK14,MDM2,NEK6,TPD52L1
GO:BP	cell morphogenesis	GO:0000902	FALSE	0.0457708	1.33941	986	35	9	21031	APP,AR,CDH1,LRRK2,MAPK14,PTPRD,RHOJ,SEMA3B,SNX2
GO:BP	negative regulation of intracellular signal transduction	GO:1902532	FALSE	0.0494809	1.30556	544	35	7	21031	AKT1,ESR1,LRRK2,MAPK14,MDM2,YWHAG,YWHAZ
GO:BP	regulation of cell motility	GO:2000145	FALSE	0.0495684	1.3048	996	35	9	21031	AFDN,AKT1,APP,CDH1,HRAS,MDM2,RHOJ,SEMA3B,TNXB
	Semantic categories	size
	Cell projection organization	3
	Nuclear localization/ transport	11
	Apoptosis	3
	Synapse	3
	Response to stimuli	3
	Protein localization/transport	11
	Phosphorylation/signalling	13
	Cell cycle/growth/migration	10
	Un-categorized	6
